# Supplementary material for: 1-{(Z)-1-(2,4-Dichloro­phen­yl)-1-[2-(4-methyl­phen­oxy)eth­oxy]prop-1-en-2-yl}-1H-imidazol-3-ium nitrate
Source: Acta Crystallogr Sect E Struct Rep Online. 2012 Dec 5;69(Pt 1):o27. doi: 10.1107/S1600536812046181 (PMC3588376; doi:10.1107/S1600536812046181)
Supplement: Supplementary file 1 [file e-69-00o27-sup1.cif]

##############################################################################
#                                                                            #
# This CIF contains the data in a paper accepted for publication in          #
# Acta Crystallographica Section E. It conforms to the requirements of       #
# Notes for Authors for Acta Crystallographica Section E, and has been       #
# peer reviewed under the auspices of the IUCr Commission on Journals.       #
#                                                                            #
# Full details of the Crystallographic Information File format               #
# are given in the paper "The Crystallographic Information File (CIF):       #
# a New Standard Archive File for Crystallography" by S. R. Hall, F. H.      #
# Allen and I. D. Brown [Acta Cryst. (1991), A47, 655-685].                  #
#                                                                            #
# The current version of the core CIF dictionary is obtainable from          #
# ftp://ftp.iucr.org/pub/cif_core.dic.                                       #
#                                                                            #
# Software is freely available for graphical display of the structure(s)     #
# in this CIF. For information consult the CIF software page                 #
# http://www.iucr.org/resources/cif/software.                                #
#                                                                            #
# This file may be used for bona fide research purposes within the           #
# scientific community so long as proper attribution is given to the journal # 
# article from which it was obtained.                                        #
#                                                                            #
##############################################################################
data_global
_audit_creation_method     'from SHELXL97 CIF and IUCr SHELXL97-template'
_journal_date_recd_electronic     2012-05-14
_journal_date_accepted     2012-11-08
_journal_name_full     'Acta Crystallographica, Section E'
_journal_year     2013
_journal_volume     69
_journal_issue      1
_journal_page_first     o27
_journal_page_last     o27
_journal_paper_category     QO
_journal_paper_doi     10.1107/S1600536812046181
_journal_coeditor_code     PV2548
_publ_contact_author_name     'Yang, Wen-ge'
_publ_contact_author_address
;
College of Biotechnology and Pharmaceutical Engineering
Nanjing University of Technology
Xinmofan Road No. 5 Nanjing
Nanjing 210009
People's Republic of China
;
_publ_contact_author_email     chemywg@126.com
_publ_contact_author_fax     '86 25  58139393'
_publ_contact_author_phone     '86 25  58139393'
_publ_section_title
;\
1-{(<i>Z</i>)-1-(2,4-Dichlorophenyl)-1-[2-(4-methylphenoxy)ethoxy]prop-1-en-2-\
yl}-1<i>H</i>-imidazol-3-ium nitrate
;
loop_
    _publ_author_name
    _publ_author_address
    'Song Guo'
;
Jiangsu Engineering Technology Research Center of Polypeptide Pharmaceutical,
College of Biotechnology and Pharmaceutical Engineering,
Nanjing University of Technology,
Xinmofan Road No. 5 Nanjing,
Nanjing 210009
People's Republic of China
;
    'Yong-hong Hu'
;
Jiangsu Engineering Technology Research Center of Polypeptide Pharmaceutical,
College of Biotechnology and Pharmaceutical Engineering,
Nanjing University of Technology,
Xinmofan Road No. 5 Nanjing,
Nanjing 210009
People's Republic of China
;
    'Yuan-yuan Luan'
;
College of Pharmaceutical Science,
Nanjing University of Technology,
Xinmofan Road No. 5 Nanjing,
Nanjing 210009
People's Republic of China
;
    'Lu-lu Wang'
;
Jiangsu Engineering Technology Research Center of Polypeptide Pharmaceutical,
College of Biotechnology and Pharmaceutical Engineering,
Nanjing University of Technology,
Xinmofan Road No. 5 Nanjing,
Nanjing 210009
People's Republic of China
;
    'Wen-ge Yang'
;
Jiangsu Engineering Technology Research Center of Polypeptide Pharmaceutical,
College of Biotechnology and Pharmaceutical Engineering,
Nanjing University of Technology,
Xinmofan Road No. 5 Nanjing,
Nanjing 210009
People's Republic of China
;
data_I
_audit_creation_method     SHELXL-97
_chemical_name_systematic
;
1-{(<i>Z</i>)-1-(2,4-Dichlorophenyl)-1-[2-(4-methylphenoxy)ethoxy]prop-
1-en-2-yl}-1<i>H</i>-imidazol-3-ium nitrate
;
_chemical_name_common     ?
_chemical_formula_moiety     'C21 H21 Cl2 N2 O2 +, N O3 -'
_chemical_formula_sum     'C21 H21 Cl2 N3 O5'
_chemical_formula_iupac     'C21 H21 Cl2 N2 O2 +, N O3 -'
_chemical_formula_weight     466.31
_chemical_melting_point     ?
_symmetry_cell_setting     triclinic
_symmetry_space_group_name_H-M     'P -1'
_symmetry_space_group_name_Hall     '-P 1'
loop_
    _symmetry_equiv_pos_as_xyz
    'x, y, z'
    '-x, -y, -z'
_cell_length_a     9.5300(19)
_cell_length_b     9.924(2)
_cell_length_c     12.449(3)
_cell_angle_alpha     69.05(3)
_cell_angle_beta     80.59(3)
_cell_angle_gamma     88.75(3)
_cell_volume     1083.9(4)
_cell_formula_units_Z     2
_cell_measurement_reflns_used     25
_cell_measurement_theta_min     10
_cell_measurement_theta_max     13
_cell_measurement_temperature     293(2)
_exptl_crystal_description     'plate'
_exptl_crystal_colour     colorless
_exptl_crystal_size_max     0.30
_exptl_crystal_size_mid     0.20
_exptl_crystal_size_min     0.10
_exptl_crystal_density_diffrn     1.429
_exptl_crystal_density_meas     ?
_exptl_crystal_density_method     'not measured'
_exptl_crystal_F_000     484
_exptl_absorpt_coefficient_mu     0.338
_exptl_absorpt_correction_type     psi-scan
_exptl_absorpt_process_details     '(North <i>et al.</i>, 1968)'
_exptl_absorpt_correction_T_min     0.9054
_exptl_absorpt_correction_T_max     0.9670
_exptl_special_details
;
;
_diffrn_ambient_temperature     293(2)
_diffrn_radiation_type     MoK\a
_diffrn_radiation_wavelength     0.71073
_diffrn_radiation_source     'fine-focus sealed tube'
_diffrn_radiation_monochromator     graphite
_diffrn_measurement_device_type     'Enraf--Nonius CAD-4'
_diffrn_measurement_method     \w/2\q
_diffrn_detector_area_resol_mean     ?
_diffrn_reflns_number     4247
_diffrn_reflns_av_R_equivalents     0.0204
_diffrn_reflns_av_sigmaI/netI     0.0319
_diffrn_reflns_theta_min     1.78
_diffrn_reflns_theta_max     25.38
_diffrn_reflns_theta_full     25.38
_diffrn_measured_fraction_theta_max     1.000
_diffrn_measured_fraction_theta_full     1.000
_diffrn_reflns_limit_h_min     0
_diffrn_reflns_limit_h_max     11
_diffrn_reflns_limit_k_min     -11
_diffrn_reflns_limit_k_max     11
_diffrn_reflns_limit_l_min     -14
_diffrn_reflns_limit_l_max     15
_diffrn_standards_number     3
_diffrn_standards_interval_count     200
_diffrn_standards_interval_time     2
_diffrn_standards_decay_%     1
_refine_special_details
;
 Refinement of F^2^ against ALL reflections.  The weighted R-factor wR and
 goodness of fit S are based on F^2^, conventional R-factors R are based
 on F, with F set to zero for negative F^2^. The threshold expression of
 F^2^ > 2sigma(F^2^) is used only for calculating R-factors(gt) etc. and is
 not relevant to the choice of reflections for refinement.  R-factors based
 on F^2^ are statistically about twice as large as those based on F, and R-
 factors based on ALL data will be even larger.
;
_reflns_number_total     3988
_reflns_number_gt     2974
_reflns_threshold_expression     I>2sigma(I)
_refine_ls_structure_factor_coef     Fsqd
_refine_ls_matrix_type     full
_refine_ls_R_factor_all     0.0688
_refine_ls_R_factor_gt     0.0477
_refine_ls_wR_factor_gt     0.1403
_refine_ls_wR_factor_ref     0.1583
_refine_ls_goodness_of_fit_ref     1.006
_refine_ls_restrained_S_all     1.006
_refine_ls_number_reflns     3988
_refine_ls_number_parameters     281
_refine_ls_number_restraints     0
_refine_ls_hydrogen_treatment     constr
_refine_ls_weighting_scheme     calc
_refine_ls_weighting_details
         'calc w=1/[\s^2^(Fo^2^)+(0.1000P)^2^+0.2300P] where P=(Fo^2^+2Fc^2^)/3'
_atom_sites_solution_hydrogens     geom
_atom_sites_solution_primary     direct
_atom_sites_solution_secondary     difmap
_refine_ls_shift/su_max     0.000
_refine_ls_shift/su_mean     0.000
_refine_diff_density_max     0.327
_refine_diff_density_min     -0.246
_refine_ls_extinction_method     'SHELXL97 (Sheldrick, 2008)'
_refine_ls_extinction_coef     0.034(5)
_refine_ls_extinction_expression
                                  'Fc^*^=kFc[1+0.001xFc^2^\l^3^/sin(2\q)]^-1/4^'
loop_
    _atom_type_symbol
    _atom_type_description
    _atom_type_scat_dispersion_real
    _atom_type_scat_dispersion_imag
    _atom_type_scat_source
    'C' 'C' 0.0033 0.0016
                         'International Tables Vol C Tables 4.2.6.8 and 6.1.1.4'
    'H' 'H' 0.0000 0.0000
                         'International Tables Vol C Tables 4.2.6.8 and 6.1.1.4'
    'N' 'N' 0.0061 0.0033
                         'International Tables Vol C Tables 4.2.6.8 and 6.1.1.4'
    'O' 'O' 0.0106 0.0060
                         'International Tables Vol C Tables 4.2.6.8 and 6.1.1.4'
    'Cl' 'Cl' 0.1484 0.1585
                         'International Tables Vol C Tables 4.2.6.8 and 6.1.1.4'
_computing_data_collection     'CAD-4 EXPRESS (Enraf--Nonius, 1994)'
_computing_cell_refinement     'CAD-4 EXPRESS (Enraf--Nonius, 1994)'
_computing_data_reduction     'XCAD4 (Harms & Wocadlo, 1995)'
_computing_structure_solution     'SHELXS97 (Sheldrick, 2008)'
_computing_structure_refinement     'SHELXL97 (Sheldrick, 2008)'
_computing_molecular_graphics     'SHELXTL (Sheldrick, 2008)'
_computing_publication_material     'PLATON (Spek, 2009)'
loop_
    _atom_site_type_symbol
    _atom_site_label
    _atom_site_fract_x
    _atom_site_fract_y
    _atom_site_fract_z
    _atom_site_U_iso_or_equiv
    _atom_site_adp_type
    _atom_site_calc_flag
    _atom_site_refinement_flags
    _atom_site_occupancy
    _atom_site_symmetry_multiplicity
    _atom_site_disorder_assembly
    _atom_site_disorder_group
    Cl Cl1 0.27013(8) 0.96396(8) 0.60041(6) 0.0542(3) Uani d . 1 1 . .
    N N1 0.1889(2) 1.1363(2) 0.18787(18) 0.0431(5) Uani d . 1 1 . .
    O O1 -0.0643(2) 0.8053(2) 0.31896(19) 0.0589(6) Uani d . 1 1 . .
    C C1 -0.1250(3) 0.5853(3) 0.2860(3) 0.0576(8) Uani d . 1 1 . .
    H H1A -0.0639 0.5293 0.3338 0.069 Uiso calc R 1 1 . .
    Cl Cl2 0.67621(8) 0.57854(8) 0.62094(7) 0.0624(3) Uani d . 1 1 . .
    O O2 0.11483(19) 0.95339(19) 0.40364(16) 0.0462(5) Uani d . 1 1 . .
    N N2 0.0151(3) 1.1943(3) 0.0941(2) 0.0588(7) Uani d . 1 1 . .
    H H2A -0.0525 1.1890 0.0576 0.071 Uiso calc R 1 1 . .
    C C2 -0.2091(4) 0.5242(4) 0.2333(3) 0.0633(9) Uani d . 1 1 . .
    H H2B -0.2039 0.4258 0.2471 0.076 Uiso calc R 1 1 . .
    C C3 -0.3003(3) 0.6038(4) 0.1610(3) 0.0587(8) Uani d . 1 1 . .
    C C4 -0.3025(3) 0.7508(4) 0.1395(3) 0.0587(8) Uani d . 1 1 . .
    H H4A -0.3605 0.8075 0.0889 0.070 Uiso calc R 1 1 . .
    C C5 -0.2213(3) 0.8148(3) 0.1909(2) 0.0548(7) Uani d . 1 1 . .
    H H5A -0.2250 0.9136 0.1752 0.066 Uiso calc R 1 1 . .
    C C6 -0.1338(3) 0.7322(3) 0.2662(2) 0.0487(7) Uani d . 1 1 . .
    C C7 -0.3924(4) 0.5339(5) 0.1058(3) 0.0797(11) Uani d . 1 1 . .
    H H7A -0.3769 0.4322 0.1308 0.120 Uiso calc R 1 1 . .
    H H7B -0.3679 0.5761 0.0224 0.120 Uiso calc R 1 1 . .
    H H7C -0.4907 0.5490 0.1291 0.120 Uiso calc R 1 1 . .
    C C8 0.0226(3) 0.7263(3) 0.4017(3) 0.0547(7) Uani d . 1 1 . .
    H H8A 0.1129 0.7076 0.3618 0.066 Uiso calc R 1 1 . .
    H H8B -0.0244 0.6345 0.4519 0.066 Uiso calc R 1 1 . .
    C C9 0.0465(3) 0.8152(3) 0.4726(2) 0.0506(7) Uani d . 1 1 . .
    H H9A -0.0444 0.8294 0.5142 0.061 Uiso calc R 1 1 . .
    H H9B 0.1047 0.7625 0.5300 0.061 Uiso calc R 1 1 . .
    C C10 0.2547(3) 0.9564(3) 0.3550(2) 0.0398(6) Uani d . 1 1 . .
    C C11 0.2977(3) 1.0517(3) 0.2472(2) 0.0432(6) Uani d . 1 1 . .
    C C12 0.4455(3) 1.0837(3) 0.1785(3) 0.0577(8) Uani d . 1 1 . .
    H H12A 0.5109 1.0240 0.2241 0.087 Uiso calc R 1 1 . .
    H H12B 0.4715 1.1835 0.1593 0.087 Uiso calc R 1 1 . .
    H H12C 0.4487 1.0641 0.1080 0.087 Uiso calc R 1 1 . .
    C C13 0.1000(3) 1.0907(3) 0.1358(3) 0.0541(7) Uani d . 1 1 . .
    H H13A 0.0983 0.9999 0.1300 0.065 Uiso calc R 1 1 . .
    C C14 0.0496(4) 1.3107(4) 0.1171(3) 0.0654(9) Uani d . 1 1 . .
    H H14A 0.0060 1.3989 0.0956 0.078 Uiso calc R 1 1 . .
    C C15 0.1586(4) 1.2761(3) 0.1766(3) 0.0625(9) Uani d . 1 1 . .
    H H15A 0.2046 1.3352 0.2047 0.075 Uiso calc R 1 1 . .
    C C16 0.3537(3) 0.8592(3) 0.4249(2) 0.0384(6) Uani d . 1 1 . .
    C C17 0.3715(3) 0.8572(3) 0.5351(2) 0.0399(6) Uani d . 1 1 . .
    C C18 0.4695(3) 0.7714(3) 0.5946(2) 0.0437(6) Uani d . 1 1 . .
    H H18A 0.4807 0.7714 0.6675 0.052 Uiso calc R 1 1 . .
    C C19 0.5516(3) 0.6850(3) 0.5453(2) 0.0434(6) Uani d . 1 1 . .
    C C20 0.5350(3) 0.6810(3) 0.4384(2) 0.0443(6) Uani d . 1 1 . .
    H H20A 0.5890 0.6210 0.4066 0.053 Uiso calc R 1 1 . .
    C C21 0.4362(3) 0.7683(3) 0.3798(2) 0.0420(6) Uani d . 1 1 . .
    H H21A 0.4244 0.7662 0.3077 0.050 Uiso calc R 1 1 . .
    O O3 0.2956(5) 1.7477(5) 0.1574(4) 0.1483(17) Uani d . 1 1 . .
    O O4 0.1936(4) 1.6269(3) 0.0810(4) 0.1205(12) Uani d . 1 1 . .
    O O5 0.1832(4) 1.8521(3) 0.0225(3) 0.1028(10) Uani d . 1 1 . .
    N N3 0.2273(3) 1.7407(3) 0.0876(3) 0.0646(7) Uani d . 1 1 . .
loop_
    _atom_site_aniso_label
    _atom_site_aniso_U_11
    _atom_site_aniso_U_22
    _atom_site_aniso_U_33
    _atom_site_aniso_U_12
    _atom_site_aniso_U_13
    _atom_site_aniso_U_23
    Cl1 0.0563(5) 0.0623(5) 0.0526(4) 0.0116(3) -0.0167(3) -0.0281(3)
    N1 0.0496(13) 0.0425(12) 0.0375(11) 0.0039(10) -0.0188(10) -0.0097(9)
    O1 0.0617(13) 0.0463(11) 0.0704(14) 0.0036(9) -0.0316(11) -0.0140(10)
    C1 0.0519(17) 0.0528(17) 0.0664(19) 0.0028(14) -0.0114(15) -0.0185(15)
    Cl2 0.0602(5) 0.0627(5) 0.0686(5) 0.0179(4) -0.0361(4) -0.0185(4)
    O2 0.0403(10) 0.0456(10) 0.0481(11) 0.0047(8) -0.0132(8) -0.0091(8)
    N2 0.0570(15) 0.0665(17) 0.0516(14) 0.0088(13) -0.0288(12) -0.0115(12)
    C2 0.062(2) 0.0557(18) 0.072(2) -0.0064(15) -0.0016(17) -0.0259(16)
    C3 0.0560(18) 0.076(2) 0.0436(16) -0.0140(16) 0.0016(14) -0.0245(15)
    C4 0.0570(18) 0.073(2) 0.0422(16) -0.0013(15) -0.0117(14) -0.0145(15)
    C5 0.0602(18) 0.0526(17) 0.0463(16) -0.0009(14) -0.0117(14) -0.0100(13)
    C6 0.0444(15) 0.0483(16) 0.0500(16) -0.0040(12) -0.0079(13) -0.0132(13)
    C7 0.086(3) 0.098(3) 0.059(2) -0.025(2) -0.0081(19) -0.033(2)
    C8 0.0440(16) 0.0483(16) 0.0664(19) 0.0031(13) -0.0213(14) -0.0090(14)
    C9 0.0403(14) 0.0547(16) 0.0480(16) 0.0000(12) -0.0117(12) -0.0059(13)
    C10 0.0415(14) 0.0390(13) 0.0423(14) 0.0035(11) -0.0152(11) -0.0154(11)
    C11 0.0445(15) 0.0440(14) 0.0428(14) 0.0037(11) -0.0184(12) -0.0129(12)
    C12 0.0531(17) 0.0618(18) 0.0483(16) -0.0021(14) -0.0115(14) -0.0061(14)
    C13 0.0642(19) 0.0470(16) 0.0542(17) 0.0030(14) -0.0301(15) -0.0131(13)
    C14 0.081(2) 0.0560(19) 0.0578(19) 0.0255(17) -0.0242(17) -0.0149(15)
    C15 0.084(2) 0.0486(17) 0.064(2) 0.0142(16) -0.0320(18) -0.0232(15)
    C16 0.0379(13) 0.0397(13) 0.0357(13) -0.0011(11) -0.0113(10) -0.0089(11)
    C17 0.0385(13) 0.0411(13) 0.0395(14) -0.0018(11) -0.0076(11) -0.0133(11)
    C18 0.0478(15) 0.0456(14) 0.0377(14) -0.0022(12) -0.0159(12) -0.0108(12)
    C19 0.0393(14) 0.0410(13) 0.0462(15) -0.0006(11) -0.0165(12) -0.0070(11)
    C20 0.0430(14) 0.0423(14) 0.0457(15) 0.0013(11) -0.0090(12) -0.0128(12)
    C21 0.0481(15) 0.0426(14) 0.0360(13) 0.0014(12) -0.0134(11) -0.0120(11)
    O3 0.183(4) 0.180(4) 0.144(3) 0.071(3) -0.129(3) -0.092(3)
    O4 0.135(3) 0.0709(19) 0.176(4) 0.0274(18) -0.062(3) -0.055(2)
    O5 0.128(2) 0.0620(15) 0.127(2) 0.0147(16) -0.085(2) -0.0174(16)
    N3 0.0731(18) 0.0680(18) 0.0660(17) 0.0236(14) -0.0354(15) -0.0309(15)
_geom_special_details
;
 All esds (except the esd in the dihedral angle between two l.s. planes)
 are estimated using the full covariance matrix.  The cell esds are taken
 into account individually in the estimation of esds in distances, angles
 and torsion angles; correlations between esds in cell parameters are only
 used when they are defined by crystal symmetry.  An approximate (isotropic)
 treatment of cell esds is used for estimating esds involving l.s. planes.
;
loop_
    _geom_bond_atom_site_label_1
    _geom_bond_atom_site_label_2
    _geom_bond_site_symmetry_2
    _geom_bond_distance
    _geom_bond_publ_flag
    Cl1 C17 . 1.741(3) ?
    N1 C13 . 1.322(3) ?
    N1 C15 . 1.373(4) ?
    N1 C11 . 1.447(3) ?
    O1 C6 . 1.379(3) ?
    O1 C8 . 1.427(3) ?
    C1 C2 . 1.385(4) ?
    C1 C6 . 1.391(4) ?
    C1 H1A . 0.9300 ?
    Cl2 C19 . 1.736(3) ?
    O2 C10 . 1.367(3) ?
    O2 C9 . 1.434(3) ?
    N2 C13 . 1.304(4) ?
    N2 C14 . 1.344(4) ?
    N2 H2A . 0.8600 ?
    C2 C3 . 1.381(5) ?
    C2 H2B . 0.9300 ?
    C3 C4 . 1.386(5) ?
    C3 C7 . 1.513(5) ?
    C4 C5 . 1.374(4) ?
    C4 H4A . 0.9300 ?
    C5 C6 . 1.386(4) ?
    C5 H5A . 0.9300 ?
    C7 H7A . 0.9600 ?
    C7 H7B . 0.9600 ?
    C7 H7C . 0.9600 ?
    C8 C9 . 1.496(4) ?
    C8 H8A . 0.9700 ?
    C8 H8B . 0.9700 ?
    C9 H9A . 0.9700 ?
    C9 H9B . 0.9700 ?
    C10 C11 . 1.339(4) ?
    C10 C16 . 1.486(3) ?
    C11 C12 . 1.500(4) ?
    C12 H12A . 0.9600 ?
    C12 H12B . 0.9600 ?
    C12 H12C . 0.9600 ?
    C13 H13A . 0.9300 ?
    C14 C15 . 1.342(5) ?
    C14 H14A . 0.9300 ?
    C15 H15A . 0.9300 ?
    C16 C21 . 1.391(4) ?
    C16 C17 . 1.403(4) ?
    C17 C18 . 1.374(4) ?
    C18 C19 . 1.383(4) ?
    C18 H18A . 0.9300 ?
    C19 C20 . 1.380(4) ?
    C20 C21 . 1.381(4) ?
    C20 H20A . 0.9300 ?
    C21 H21A . 0.9300 ?
    O3 N3 . 1.189(4) ?
    O4 N3 . 1.215(4) ?
    O5 N3 . 1.227(4) ?
loop_
    _geom_angle_atom_site_label_1
    _geom_angle_atom_site_label_2
    _geom_angle_atom_site_label_3
    _geom_angle_site_symmetry_1
    _geom_angle_site_symmetry_3
    _geom_angle
    _geom_angle_publ_flag
    C13 N1 C15 . . 108.1(2) ?
    C13 N1 C11 . . 125.4(2) ?
    C15 N1 C11 . . 126.5(2) ?
    C6 O1 C8 . . 118.6(2) ?
    C2 C1 C6 . . 118.8(3) ?
    C2 C1 H1A . . 120.6 ?
    C6 C1 H1A . . 120.6 ?
    C10 O2 C9 . . 117.7(2) ?
    C13 N2 C14 . . 109.5(3) ?
    C13 N2 H2A . . 125.3 ?
    C14 N2 H2A . . 125.3 ?
    C3 C2 C1 . . 122.4(3) ?
    C3 C2 H2B . . 118.8 ?
    C1 C2 H2B . . 118.8 ?
    C2 C3 C4 . . 117.4(3) ?
    C2 C3 C7 . . 121.3(3) ?
    C4 C3 C7 . . 121.3(3) ?
    C5 C4 C3 . . 121.7(3) ?
    C5 C4 H4A . . 119.2 ?
    C3 C4 H4A . . 119.2 ?
    C4 C5 C6 . . 120.0(3) ?
    C4 C5 H5A . . 120.0 ?
    C6 C5 H5A . . 120.0 ?
    O1 C6 C5 . . 115.3(2) ?
    O1 C6 C1 . . 125.1(3) ?
    C5 C6 C1 . . 119.6(3) ?
    C3 C7 H7A . . 109.5 ?
    C3 C7 H7B . . 109.5 ?
    H7A C7 H7B . . 109.5 ?
    C3 C7 H7C . . 109.5 ?
    H7A C7 H7C . . 109.5 ?
    H7B C7 H7C . . 109.5 ?
    O1 C8 C9 . . 107.8(2) ?
    O1 C8 H8A . . 110.1 ?
    C9 C8 H8A . . 110.1 ?
    O1 C8 H8B . . 110.1 ?
    C9 C8 H8B . . 110.1 ?
    H8A C8 H8B . . 108.5 ?
    O2 C9 C8 . . 113.2(2) ?
    O2 C9 H9A . . 108.9 ?
    C8 C9 H9A . . 108.9 ?
    O2 C9 H9B . . 108.9 ?
    C8 C9 H9B . . 108.9 ?
    H9A C9 H9B . . 107.8 ?
    C11 C10 O2 . . 118.1(2) ?
    C11 C10 C16 . . 122.7(2) ?
    O2 C10 C16 . . 119.1(2) ?
    C10 C11 N1 . . 116.8(2) ?
    C10 C11 C12 . . 128.5(2) ?
    N1 C11 C12 . . 114.8(2) ?
    C11 C12 H12A . . 109.5 ?
    C11 C12 H12B . . 109.5 ?
    H12A C12 H12B . . 109.5 ?
    C11 C12 H12C . . 109.5 ?
    H12A C12 H12C . . 109.5 ?
    H12B C12 H12C . . 109.5 ?
    N2 C13 N1 . . 108.5(3) ?
    N2 C13 H13A . . 125.7 ?
    N1 C13 H13A . . 125.7 ?
    C15 C14 N2 . . 107.5(3) ?
    C15 C14 H14A . . 126.3 ?
    N2 C14 H14A . . 126.3 ?
    C14 C15 N1 . . 106.4(3) ?
    C14 C15 H15A . . 126.8 ?
    N1 C15 H15A . . 126.8 ?
    C21 C16 C17 . . 117.5(2) ?
    C21 C16 C10 . . 119.8(2) ?
    C17 C16 C10 . . 122.7(2) ?
    C18 C17 C16 . . 121.1(2) ?
    C18 C17 Cl1 . . 118.0(2) ?
    C16 C17 Cl1 . . 120.9(2) ?
    C17 C18 C19 . . 119.5(2) ?
    C17 C18 H18A . . 120.3 ?
    C19 C18 H18A . . 120.3 ?
    C20 C19 C18 . . 121.3(2) ?
    C20 C19 Cl2 . . 119.8(2) ?
    C18 C19 Cl2 . . 118.9(2) ?
    C19 C20 C21 . . 118.3(2) ?
    C19 C20 H20A . . 120.8 ?
    C21 C20 H20A . . 120.8 ?
    C20 C21 C16 . . 122.2(2) ?
    C20 C21 H21A . . 118.9 ?
    C16 C21 H21A . . 118.9 ?
    O3 N3 O4 . . 122.8(4) ?
    O3 N3 O5 . . 119.1(3) ?
    O4 N3 O5 . . 118.0(3) ?
loop_
    _geom_torsion_atom_site_label_1
    _geom_torsion_atom_site_label_2
    _geom_torsion_atom_site_label_3
    _geom_torsion_atom_site_label_4
    _geom_torsion_site_symmetry_1
    _geom_torsion_site_symmetry_2
    _geom_torsion_site_symmetry_3
    _geom_torsion_site_symmetry_4
    _geom_torsion
    _geom_torsion_publ_flag
    C6 C1 C2 C3 . . . . 0.6(5) ?
    C1 C2 C3 C4 . . . . 1.8(5) ?
    C1 C2 C3 C7 . . . . -179.2(3) ?
    C2 C3 C4 C5 . . . . -2.2(5) ?
    C7 C3 C4 C5 . . . . 178.8(3) ?
    C3 C4 C5 C6 . . . . 0.2(5) ?
    C8 O1 C6 C5 . . . . 177.2(3) ?
    C8 O1 C6 C1 . . . . -0.8(4) ?
    C4 C5 C6 O1 . . . . -175.8(3) ?
    C4 C5 C6 C1 . . . . 2.3(4) ?
    C2 C1 C6 O1 . . . . 175.3(3) ?
    C2 C1 C6 C5 . . . . -2.7(4) ?
    C6 O1 C8 C9 . . . . -162.1(2) ?
    C10 O2 C9 C8 . . . . -70.2(3) ?
    O1 C8 C9 O2 . . . . -59.3(3) ?
    C9 O2 C10 C11 . . . . 141.4(2) ?
    C9 O2 C10 C16 . . . . -41.2(3) ?
    O2 C10 C11 N1 . . . . -4.6(4) ?
    C16 C10 C11 N1 . . . . 178.2(2) ?
    O2 C10 C11 C12 . . . . 175.2(3) ?
    C16 C10 C11 C12 . . . . -2.0(4) ?
    C13 N1 C11 C10 . . . . -78.8(4) ?
    C15 N1 C11 C10 . . . . 100.4(3) ?
    C13 N1 C11 C12 . . . . 101.3(3) ?
    C15 N1 C11 C12 . . . . -79.5(4) ?
    C14 N2 C13 N1 . . . . 1.0(4) ?
    C15 N1 C13 N2 . . . . -0.8(4) ?
    C11 N1 C13 N2 . . . . 178.6(3) ?
    C13 N2 C14 C15 . . . . -0.9(4) ?
    N2 C14 C15 N1 . . . . 0.4(4) ?
    C13 N1 C15 C14 . . . . 0.2(4) ?
    C11 N1 C15 C14 . . . . -179.2(3) ?
    C11 C10 C16 C21 . . . . -56.0(4) ?
    O2 C10 C16 C21 . . . . 126.9(3) ?
    C11 C10 C16 C17 . . . . 122.3(3) ?
    O2 C10 C16 C17 . . . . -54.9(3) ?
    C21 C16 C17 C18 . . . . 1.8(4) ?
    C10 C16 C17 C18 . . . . -176.5(2) ?
    C21 C16 C17 Cl1 . . . . -178.48(19) ?
    C10 C16 C17 Cl1 . . . . 3.2(4) ?
    C16 C17 C18 C19 . . . . -0.3(4) ?
    Cl1 C17 C18 C19 . . . . 179.9(2) ?
    C17 C18 C19 C20 . . . . -1.3(4) ?
    C17 C18 C19 Cl2 . . . . 179.39(19) ?
    C18 C19 C20 C21 . . . . 1.5(4) ?
    Cl2 C19 C20 C21 . . . . -179.2(2) ?
    C19 C20 C21 C16 . . . . 0.0(4) ?
    C17 C16 C21 C20 . . . . -1.6(4) ?
    C10 C16 C21 C20 . . . . 176.7(2) ?
loop_
    _geom_hbond_atom_site_label_D
    _geom_hbond_atom_site_label_H
    _geom_hbond_atom_site_label_A
    _geom_hbond_site_symmetry_A
    _geom_hbond_distance_DH
    _geom_hbond_distance_HA
    _geom_hbond_distance_DA
    _geom_hbond_angle_DHA
    _geom_hbond_publ_flag
    N2 H2A O4 2-585 0.86 2.55 3.218(5) 135 yes
    N2 H2A O5 2_585 0.86 1.85 2.703(5) 170 yes
    C13 H13A O5 1_545 0.93 2.37 3.188(5) 147 yes
    C21 H21A O3 1_545 0.93 2.46 3.337(5) 157 yes
