# Supplementary material for: 1-{(Z)-1-(2,4-Dichloro­phen­yl)-1-[2-(4-methyl­phen­oxy)eth­oxy]prop-1-en-2-yl}-1H-imidazol-3-ium nitrate
Source: Acta Crystallogr Sect E Struct Rep Online. 2012 Dec 5;69(Pt 1):o27. doi: 10.1107/S1600536812046181 (PMC3588376; doi:10.1107/S1600536812046181)
Supplement: Supplementary file 2 [file e-69-00o27-Isup2.hkl]

# 
# h,k,l, Fc-squared, Fo-squared, sigma(Fo-squared) and status flag 
# 
data_I
_shelx_title ' X in P-1' 
_shelx_refln_list_code          4 
_shelx_F_calc_maximum      166.92 
_exptl_crystal_F_000       484.00 
_reflns_d_resolution_high  0.8292 
 
loop_ 
 _symmetry_equiv_pos_as_xyz 
 'x, y, z' 
 '-x, -y, -z' 
 
_cell_length_a     9.5300 
_cell_length_b     9.9240 
_cell_length_c    12.4490 
_cell_angle_alpha  69.050 
_cell_angle_beta   80.590 
_cell_angle_gamma  88.750 
 
_shelx_F_squared_multiplier     1.000 
 
loop_ 
 _refln_index_h 
 _refln_index_k 
 _refln_index_l 
 _refln_F_squared_calc 
 _refln_F_squared_meas 
 _refln_F_squared_sigma 
 _refln_observed_status 
   1   0   0      168.35      214.15      2.42 o 
   2   0   0     2186.11     2142.42     41.45 o 
   3   0   0      123.41      151.41      3.77 o 
   4   0   0      437.82      469.69      6.48 o 
   5   0   0      269.00      305.97      6.89 o 
   6   0   0        5.57        3.00      3.58 o 
   7   0   0       64.28       66.51      4.47 o 
   8   0   0       31.15       31.79      4.04 o 
   9   0   0       33.82       28.39      4.78 o 
  10   0   0       10.61       11.15      4.27 o 
  11   0   0        4.68       -3.00      4.85 o 
 -11   1   0       74.40       73.14      6.58 o 
 -10   1   0        0.24       -0.48      3.58 o 
  -9   1   0      214.30      217.99      7.99 o 
  -8   1   0      104.07      121.72      5.49 o 
  -7   1   0      311.99      310.43      7.80 o 
  -6   1   0     1202.19     1249.62     12.96 o 
  -5   1   0      185.08      166.39      4.71 o 
  -4   1   0      926.54      877.83      8.61 o 
  -3   1   0      163.74      185.78      3.55 o 
  -2   1   0       51.12       67.09      2.19 o 
  -1   1   0     1179.25     1100.02     24.17 o 
   0   1   0     1469.30     1482.84     17.56 o 
   1   1   0       42.43      145.10      3.67 o 
   2   1   0      869.67      988.37      6.88 o 
   3   1   0      704.82      795.70      7.26 o 
   4   1   0       20.44       26.64      2.03 o 
   5   1   0       28.26       30.20      2.47 o 
   6   1   0       82.16       80.62      3.97 o 
   7   1   0       25.02       25.34      3.18 o 
   8   1   0      128.13      139.28      6.08 o 
   9   1   0        0.24        1.68      3.07 o 
  10   1   0       28.26       23.56      4.80 o 
  11   1   0       40.71       41.22      5.79 o 
 -11   2   0       10.43        7.70      4.09 o 
 -10   2   0       13.56       17.86      4.01 o 
  -9   2   0       80.96       85.61      5.31 o 
  -8   2   0       60.37       53.03      4.47 o 
  -7   2   0       10.62        9.78      2.85 o 
  -6   2   0       18.55       27.01      2.67 o 
  -5   2   0      121.12      118.99      4.28 o 
  -4   2   0     1186.08     1259.54     10.80 o 
  -3   2   0        7.81        9.20      1.40 o 
  -2   2   0      336.18      348.75      4.54 o 
  -1   2   0     5579.60     5795.26     75.04 o 
   0   2   0     1529.80     1467.85     56.76 o 
   1   2   0      613.67      691.64      5.76 o 
   2   2   0     9745.20     9524.18    109.03 o 
   3   2   0      559.99      616.94      6.92 o 
   4   2   0       98.67       98.95      3.54 o 
   5   2   0      923.40      963.89     10.66 o 
   6   2   0      518.89      574.43      9.13 o 
   7   2   0       41.38       44.94      3.79 o 
   8   2   0       29.82       24.37      4.09 o 
   9   2   0       22.31       13.98      3.94 o 
  10   2   0       22.42       21.47      4.07 o 
  11   2   0        0.82        1.96      4.14 o 
 -11   3   0       13.50       16.36      4.68 o 
 -10   3   0       46.34       54.21      5.01 o 
  -9   3   0       91.97       93.42      5.85 o 
  -8   3   0       11.61        5.69      3.18 o 
  -7   3   0     1259.89     1248.79     15.22 o 
  -6   3   0      256.82      271.36      7.37 o 
  -5   3   0      654.54      722.35      9.62 o 
  -4   3   0      541.13      584.30      7.84 o 
  -3   3   0        0.06        3.28      2.74 o 
  -2   3   0     2650.51     2746.64     14.49 o 
  -1   3   0       20.24       21.61      1.47 o 
   0   3   0       53.62       66.82      2.15 o 
   1   3   0      555.82      546.92      6.05 o 
   2   3   0      350.03      349.86      5.22 o 
   3   3   0      376.79      417.19      8.03 o 
   4   3   0      117.82       99.40      3.89 o 
   5   3   0      693.90      787.66     10.31 o 
   6   3   0       26.85       26.79      3.23 o 
   7   3   0       21.82       41.19      3.76 o 
   8   3   0       97.09       97.83      5.62 o 
   9   3   0       46.27       41.61      4.85 o 
  10   3   0       44.64       44.37      5.44 o 
 -10   4   0       34.46       25.39      4.80 o 
  -9   4   0        1.80        0.91      3.20 o 
  -8   4   0       21.36       22.84      4.19 o 
  -7   4   0      432.52      446.85     10.11 o 
  -6   4   0      187.19      197.81      6.44 o 
  -5   4   0       52.77       50.08      3.56 o 
  -4   4   0       41.69       30.84      3.00 o 
  -3   4   0      902.56      945.70      9.95 o 
  -2   4   0        2.00        6.00      1.50 o 
  -1   4   0     1127.48     1099.28      9.76 o 
   0   4   0      255.96      264.07      4.80 o 
   1   4   0     1185.75     1140.88     10.03 o 
   2   4   0       57.27       58.92      2.95 o 
   3   4   0      681.61      676.49      8.68 o 
   4   4   0     1753.25     1724.36     15.15 o 
   5   4   0       97.58      100.09      4.63 o 
   6   4   0       65.41       64.53      4.32 o 
   7   4   0        0.28       -2.01      2.82 o 
   8   4   0       50.32       60.88      5.08 o 
   9   4   0        8.66        6.20      4.14 o 
  10   4   0        7.88        4.57      4.07 o 
 -10   5   0       19.69       22.64      4.85 o 
  -9   5   0       27.74       35.88      4.19 o 
  -8   5   0       24.34       23.00      3.56 o 
  -7   5   0      119.99      119.80      6.03 o 
  -6   5   0      102.43      104.48      5.16 o 
  -5   5   0     1744.71     1762.81     17.06 o 
  -4   5   0      148.38      148.91      5.42 o 
  -3   5   0      967.45     1000.73     11.33 o 
  -2   5   0      370.34      369.61      6.59 o 
  -1   5   0       41.23       49.17      3.05 o 
   0   5   0      395.24      368.35      4.94 o 
   1   5   0       10.43       10.21      1.96 o 
   2   5   0        1.51        3.63      1.45 o 
   3   5   0      141.37      136.82      5.01 o 
   4   5   0        0.12        1.80      2.18 o 
   5   5   0      253.57      266.79      9.35 o 
   6   5   0       32.24       27.24      3.69 o 
   7   5   0       16.66       16.80      3.46 o 
   8   5   0        0.51       -1.80      3.48 o 
   9   5   0        0.94        5.59      3.71 o 
  -9   6   0       91.89       94.35      6.51 o 
  -8   6   0        0.43       -3.25      3.30 o 
  -7   6   0       29.10       25.87      4.27 o 
  -6   6   0       38.69       35.96      7.70 o 
  -5   6   0       61.51       58.98      4.30 o 
  -4   6   0      298.75      299.22      7.85 o 
  -3   6   0        5.69        3.25      2.46 o 
  -2   6   0        2.63        0.94      1.73 o 
  -1   6   0      159.35      158.51      5.22 o 
   0   6   0      149.92      147.82      4.21 o 
   1   6   0      686.14      679.60      9.69 o 
   2   6   0      222.36      254.83      6.60 o 
   3   6   0       40.73       34.26      3.46 o 
   4   6   0       16.10       12.53      2.92 o 
   5   6   0      451.83      446.52     10.01 o 
   6   6   0      184.00      192.38      8.30 o 
   7   6   0      129.97      129.42      6.79 o 
   8   6   0        2.27       11.28      3.43 o 
   9   6   0        6.18        5.49      4.32 o 
  -9   7   0        0.29       -1.12      3.38 o 
  -8   7   0       43.17       47.17      5.21 o 
  -7   7   0       42.23       31.97      6.07 o 
  -6   7   0      567.17      579.48     12.39 o 
  -5   7   0       67.54       74.54      5.08 o 
  -4   7   0      472.72      479.32     10.29 o 
  -3   7   0      244.21      218.16      7.18 o 
  -2   7   0      233.87      244.16      7.18 o 
  -1   7   0       98.64       99.22      4.78 o 
   0   7   0       93.39       80.37      4.88 o 
   1   7   0       68.41       64.17      3.94 o 
   2   7   0       38.96       32.99      3.46 o 
   3   7   0        5.98        3.94      2.82 o 
   4   7   0        8.09        2.77      2.87 o 
   5   7   0       17.87       16.29      3.51 o 
   6   7   0        1.51       -3.86      3.86 o 
   7   7   0       59.07       49.34      6.41 o 
   8   7   0       42.98       41.86      5.26 o 
  -8   8   0        0.62       -1.96      4.50 o 
  -7   8   0       47.11       46.05      5.41 o 
  -6   8   0        1.43        2.57      3.23 o 
  -5   8   0        0.28        0.00      2.82 o 
  -4   8   0       26.45       26.78      3.81 o 
  -3   8   0       31.62       29.78      3.79 o 
  -2   8   0       91.56       82.57      5.24 o 
  -1   8   0       90.40       95.21      5.11 o 
   0   8   0       91.31       94.13      4.00 o 
   1   8   0       12.81       16.26      3.07 o 
   2   8   0       24.04       24.95      3.30 o 
   3   8   0       42.34       40.34      4.12 o 
   4   8   0        8.56        0.64      3.51 o 
   5   8   0      145.32      165.88      7.53 o 
   6   8   0       71.50       70.11      5.69 o 
   7   8   0       40.42       42.52      5.34 o 
  -7   9   0       13.21       12.40      4.40 o 
  -6   9   0       22.62       17.81      4.78 o 
  -5   9   0       24.17       17.89      4.37 o 
  -4   9   0       53.16       51.88      5.24 o 
  -3   9   0        9.76        2.21      3.71 o 
  -2   9   0      207.18      203.45      8.25 o 
  -1   9   0      664.87      635.05     13.37 o 
   0   9   0       69.73       60.79      4.83 o 
   1   9   0       42.83       49.99      4.32 o 
   2   9   0       15.17       10.95      3.18 o 
   3   9   0        2.28        3.89      3.48 o 
   4   9   0        9.23        7.95      3.48 o 
   5   9   0       20.98       22.36      4.14 o 
   6   9   0       12.98       24.85      4.27 o 
  -5  10   0        4.48        4.42      3.86 o 
  -4  10   0        7.55        9.20      4.32 o 
  -3  10   0        2.53        3.28      3.10 o 
  -2  10   0       73.76       77.31      6.05 o 
  -1  10   0        0.69       -4.22      4.22 o 
   0  10   0       20.95       21.84      5.45 o 
   1  10   0       39.50       36.29      4.57 o 
   2  10   0       65.37       51.04      5.80 o 
   3  10   0        0.87        4.70      3.20 o 
   4  10   0        1.63        4.93      3.48 o 
  -2  11   0       36.10       39.90      5.01 o 
  -1  11   0       35.61       34.97      4.85 o 
   0  11   0       63.03       68.09      4.55 o 
   1  11   0       69.42       82.18      7.09 o 
  -3 -10   1       40.37       40.41      5.69 o 
  -2 -10   1       30.47       38.14      5.03 o 
  -1 -10   1        5.64        5.64      3.58 o 
   0 -10   1       73.19       88.76      5.57 o 
   1 -10   1       21.36       19.24      4.85 o 
   2 -10   1        4.81        5.64      3.84 o 
   3 -10   1        3.37        2.90      3.68 o 
   4 -10   1        0.17        1.09      3.10 o 
  -5  -9   1        0.05        4.04      3.53 o 
  -4  -9   1        0.44        3.79      3.30 o 
  -3  -9   1        1.19        0.23      3.28 o 
  -2  -9   1       27.57       22.74      4.42 o 
  -1  -9   1        0.73        1.78      3.15 o 
   0  -9   1       15.99       21.12      2.83 o 
   1  -9   1      242.77      259.73      9.14 o 
   2  -9   1       95.12       85.97      6.08 o 
   3  -9   1        0.05       -2.29      3.10 o 
   4  -9   1       25.81       26.38      4.24 o 
   5  -9   1        3.94        2.26      3.53 o 
   6  -9   1      126.35      138.42      7.83 o 
  -7  -8   1        1.92        2.82      4.27 o 
  -6  -8   1        7.81       18.09      4.62 o 
  -5  -8   1        1.66        8.59      2.97 o 
  -4  -8   1       14.29       15.35      3.68 o 
  -3  -8   1       12.14        9.63      3.15 o 
  -2  -8   1       43.33       42.65      3.89 o 
  -1  -8   1       60.38       64.54      4.73 o 
   0  -8   1      136.12      126.47      6.83 o 
   1  -8   1        0.18        2.46      2.67 o 
   2  -8   1      344.89      314.44      9.15 o 
   3  -8   1        1.95        1.80      2.74 o 
   4  -8   1      222.95      212.50      8.25 o 
   5  -8   1       12.85       18.57      4.09 o 
   6  -8   1        6.19        0.48      3.68 o 
   7  -8   1        5.58        8.33      4.14 o 
   8  -8   1       12.16       14.99      4.57 o 
  -8  -7   1       38.89       32.17      5.90 o 
  -7  -7   1      316.41      305.01     10.67 o 
  -6  -7   1        0.06        4.17      3.68 o 
  -5  -7   1       22.12       20.30      3.71 o 
  -4  -7   1        1.13        4.09      2.72 o 
  -3  -7   1        0.02        0.91      2.34 o 
  -2  -7   1       54.77       43.37      3.84 o 
  -1  -7   1        4.54        1.14      2.62 o 
   0  -7   1       15.73       13.06      2.02 o 
   1  -7   1       78.76       70.94      4.25 o 
   2  -7   1        7.85        9.76      2.49 o 
   3  -7   1      206.50      214.62      7.13 o 
   4  -7   1      174.04      176.42      6.87 o 
   5  -7   1       15.26       10.85      3.51 o 
   6  -7   1       90.25       88.89      5.77 o 
   7  -7   1       24.82       22.31      4.09 o 
   8  -7   1       47.83       47.22      5.03 o 
  -8  -6   1       21.70       16.64      4.60 o 
  -7  -6   1        7.35       -1.37      4.88 o 
  -6  -6   1      220.43      201.12      8.07 o 
  -5  -6   1      200.95      213.76      7.33 o 
  -4  -6   1       12.01        9.35      2.62 o 
  -3  -6   1      157.83      166.28      5.88 o 
  -2  -6   1       12.93       15.88      2.62 o 
  -1  -6   1      458.22      407.88      8.43 o 
   0  -6   1       18.67       16.65      1.90 o 
   1  -6   1      266.52      223.18      6.32 o 
   2  -6   1      166.75      167.64      5.73 o 
   3  -6   1        0.03       -0.43      1.93 o 
   4  -6   1      111.70      115.21      5.21 o 
   5  -6   1      157.40      150.96      6.11 o 
   6  -6   1       25.05       28.77      3.91 o 
   7  -6   1       43.37       41.86      4.57 o 
   8  -6   1        0.78        2.36      3.00 o 
   9  -6   1        0.97        0.79      3.05 o 
  -9  -5   1        0.02       -2.39      3.91 o 
  -8  -5   1       15.60       16.95      4.12 o 
  -7  -5   1       14.35       22.61      3.71 o 
  -6  -5   1      373.92      387.27      9.69 o 
  -5  -5   1      416.01      376.77      8.96 o 
  -4  -5   1      212.59      194.13      6.24 o 
  -3  -5   1        1.04        1.73      1.91 o 
  -2  -5   1      304.31      281.95      6.66 o 
  -1  -5   1     1184.93     1273.72     12.38 o 
   0  -5   1      229.69      208.03      7.37 o 
   1  -5   1       44.11       41.08      2.75 o 
   2  -5   1      771.90      885.33     10.45 o 
   3  -5   1      111.17       99.08      4.10 o 
   4  -5   1       14.03       15.45      2.54 o 
   5  -5   1      695.87      684.03     10.83 o 
   6  -5   1       39.96       38.71      3.69 o 
   7  -5   1       28.78       32.68      3.43 o 
   8  -5   1       66.23       63.73      5.16 o 
   9  -5   1        6.76        6.61      3.40 o 
  10  -5   1       41.57       40.05      5.59 o 
 -10  -4   1        0.05       -1.40      3.94 o 
  -9  -4   1        0.20        1.47      3.53 o 
  -8  -4   1        5.92       10.04      3.18 o 
  -7  -4   1        6.72        7.85      2.97 o 
  -6  -4   1        0.12        1.02      2.34 o 
  -5  -4   1       65.04       72.64      4.09 o 
  -4  -4   1      517.91      536.92      8.70 o 
  -3  -4   1      729.09      812.52      9.91 o 
  -2  -4   1      335.40      382.36      6.41 o 
  -1  -4   1     1848.46     1858.28     13.43 o 
   0  -4   1       46.20       72.03      2.19 o 
   1  -4   1      823.85      845.36      8.90 o 
   2  -4   1      203.37      174.15      4.61 o 
   3  -4   1        3.11        3.79      1.45 o 
   4  -4   1      131.42      123.09      4.58 o 
   5  -4   1       93.16      101.64      4.27 o 
   6  -4   1      237.34      223.54      6.93 o 
   7  -4   1       40.86       46.61      3.79 o 
   8  -4   1        5.12        4.24      3.07 o 
   9  -4   1       76.09       71.13      5.57 o 
  10  -4   1        5.35        5.97      3.71 o 
 -10  -3   1       12.74        8.49      4.42 o 
  -9  -3   1       12.50       17.94      4.04 o 
  -8  -3   1      154.33      159.55      6.87 o 
  -7  -3   1       25.12       31.54      3.63 o 
  -6  -3   1      185.97      184.97      6.29 o 
  -5  -3   1       40.45       38.76      3.10 o 
  -4  -3   1       41.54       36.89      2.69 o 
  -3  -3   1     1881.06     1889.95     13.76 o 
  -2  -3   1       48.93       56.51      2.64 o 
  -1  -3   1       32.41       36.48      2.08 o 
   0  -3   1      290.04      275.43      7.89 o 
   1  -3   1      130.62      162.32      3.59 o 
   2  -3   1      361.77      364.58      5.63 o 
   3  -3   1      539.38      585.19      7.34 o 
   4  -3   1      147.69      172.25      4.89 o 
   5  -3   1       38.60       59.25      3.30 o 
   6  -3   1       47.58       49.72      3.64 o 
   7  -3   1      802.56      828.03     12.46 o 
   8  -3   1      120.80      110.57      5.60 o 
   9  -3   1       24.61       23.73      4.40 o 
  10  -3   1       83.65       82.68      6.18 o 
  11  -3   1       29.08       34.61      4.80 o 
 -10  -2   1        4.19        6.35      3.68 o 
  -9  -2   1       40.38       40.89      4.70 o 
  -8  -2   1       13.18       12.53      3.68 o 
  -7  -2   1        8.78        3.33      2.74 o 
  -6  -2   1       22.93       17.56      2.72 o 
  -5  -2   1        5.43        9.40      1.93 o 
  -4  -2   1       49.30       47.70      2.80 o 
  -3  -2   1      798.69      867.17      8.54 o 
  -2  -2   1     7307.39     6819.46     95.29 o 
  -1  -2   1     6819.78     6801.43     86.75 o 
   0  -2   1        3.29       15.78      2.82 o 
   1  -2   1     1030.58     1069.87      7.63 o 
   2  -2   1     2160.41     2275.62     12.18 o 
   3  -2   1     1860.17     2000.67     12.47 o 
   4  -2   1      258.21      287.24      5.28 o 
   5  -2   1      687.59      675.00      8.86 o 
   6  -2   1        2.68        1.58      2.16 o 
   7  -2   1       23.21       23.89      3.05 o 
   8  -2   1        1.67        0.00      2.77 o 
   9  -2   1       24.24       22.59      4.04 o 
  10  -2   1        0.04        2.39      3.56 o 
  11  -2   1       19.08       22.44      4.52 o 
 -11  -1   1        2.20       -0.28      4.14 o 
 -10  -1   1       18.54       21.47      4.68 o 
  -9  -1   1        1.57        0.43      3.38 o 
  -8  -1   1      402.31      408.35      9.97 o 
  -7  -1   1       19.16       19.01      3.20 o 
  -6  -1   1      209.43      217.81      6.19 o 
  -5  -1   1        1.02        1.78      1.60 o 
  -4  -1   1      972.09      950.65      9.38 o 
  -3  -1   1      171.12      234.98      4.21 o 
  -2  -1   1     3910.59     3620.85     63.88 o 
  -1  -1   1        0.21        1.63      1.70 o 
   0  -1   1     4127.16     4166.81     37.42 o 
   1  -1   1      947.68     1105.47     27.17 o 
   2  -1   1      285.64      290.81      3.82 o 
   3  -1   1       60.05       70.99      2.52 o 
   4  -1   1      911.02      957.39      9.05 o 
   5  -1   1      151.94      166.25      4.81 o 
   6  -1   1     1399.48     1506.74     14.24 o 
   7  -1   1        0.96        1.35      2.39 o 
   8  -1   1       38.59       45.52      3.81 o 
   9  -1   1      211.13      199.10      7.74 o 
  10  -1   1        0.86       -0.48      3.81 o 
  11  -1   1        3.67       -2.95      4.52 o 
 -11   0   1       29.55       22.21      5.95 o 
 -10   0   1      162.54      145.45      8.04 o 
  -9   0   1       16.31       16.03      4.07 o 
  -8   0   1       42.16       41.40      4.07 o 
  -7   0   1       65.51       60.74      4.09 o 
  -6   0   1       38.06       35.87      3.23 o 
  -5   0   1      447.89      487.14      7.47 o 
  -4   0   1        0.83        4.80      1.52 o 
  -3   0   1      384.34      387.20      5.08 o 
  -2   0   1     1462.75     1524.45     37.49 o 
  -1   0   1     4257.25     4134.45     51.59 o 
   0   0   1     1578.03     1353.32     17.00 o 
   1   0   1      410.55      437.11      3.42 o 
   2   0   1      672.13      712.69      5.63 o 
   3   0   1     1617.76     1556.72     42.36 o 
   4   0   1        1.52        2.13      1.19 o 
   5   0   1     1726.96     1803.95     13.74 o 
   6   0   1       35.21       33.93      3.15 o 
   7   0   1      380.30      354.39      8.09 o 
   8   0   1        0.37        0.00      4.04 o 
   9   0   1        4.69        9.53      3.18 o 
  10   0   1        9.05        9.60      3.71 o 
  11   0   1        0.42        1.35      4.14 o 
 -11   1   1        0.35        7.47      3.61 o 
 -10   1   1        2.24        9.68      3.23 o 
  -9   1   1      185.91      208.28      7.61 o 
  -8   1   1       14.46       11.59      3.23 o 
  -7   1   1       66.90       70.53      4.12 o 
  -6   1   1       57.60       55.76      3.43 o 
  -5   1   1        0.88        3.40      1.58 o 
  -4   1   1       59.82       61.63      3.03 o 
  -3   1   1     1440.80     1522.87     10.20 o 
  -2   1   1      309.45      333.04      4.03 o 
  -1   1   1     1277.41     1302.79      6.50 o 
   0   1   1       42.91      136.78      2.49 o 
   1   1   1      362.09      355.86      3.19 o 
   2   1   1       42.28       46.18      1.65 o 
   3   1   1     2840.68     2779.63     59.08 o 
   4   1   1       41.05       43.86      2.34 o 
   5   1   1       16.90       14.79      1.91 o 
   6   1   1       31.69       35.18      2.97 o 
   7   1   1       14.37       14.18      2.80 o 
   8   1   1      197.15      187.81      6.64 o 
   9   1   1       45.93       54.67      4.60 o 
  10   1   1        0.06        1.65      3.76 o 
  11   1   1      152.43      143.51      8.39 o 
 -11   2   1        4.42       10.06      3.94 o 
 -10   2   1       14.56        8.59      4.24 o 
  -9   2   1       44.82       35.66      4.50 o 
  -8   2   1      454.52      461.17     10.29 o 
  -7   2   1       71.51       67.41      4.32 o 
  -6   2   1      190.64      181.49      5.73 o 
  -5   2   1        5.57        4.55      1.83 o 
  -4   2   1        0.28        0.18      1.30 o 
  -3   2   1      666.40      676.94      7.17 o 
  -2   2   1     2519.24     2383.45     52.25 o 
  -1   2   1      371.47      358.94      4.02 o 
   0   2   1     2369.97     2164.33     29.39 o 
   1   2   1     5098.46     4746.09     66.20 o 
   2   2   1     9924.97    10013.19    108.28 o 
   3   2   1      363.04      367.64      5.25 o 
   4   2   1     1275.33     1379.30     11.28 o 
   5   2   1      261.36      266.15      6.15 o 
   6   2   1      356.90      381.22      7.84 o 
   7   2   1      394.38      385.70      8.78 o 
   8   2   1       43.01       28.64      4.07 o 
   9   2   1        0.04       -2.11      3.23 o 
  10   2   1       64.44       52.42      5.87 o 
  11   2   1        7.06        7.98      4.52 o 
 -10   3   1       30.08       33.67      4.85 o 
  -9   3   1        5.13        7.90      3.15 o 
  -8   3   1        0.35        1.14      2.95 o 
  -7   3   1     1268.84     1336.93     15.79 o 
  -6   3   1       65.84       56.01      3.86 o 
  -5   3   1      763.20      805.73     10.12 o 
  -4   3   1      638.12      662.65      8.32 o 
  -3   3   1      122.50      109.91      3.59 o 
  -2   3   1     2162.08     2203.93     12.71 o 
  -1   3   1     2082.62     2191.91     11.89 o 
   0   3   1     4810.56     4440.82     85.78 o 
   1   3   1       36.10       51.19      2.01 o 
   2   3   1       72.87       75.58      2.82 o 
   3   3   1       57.59       35.84      2.34 o 
   4   3   1      432.58      459.73      7.06 o 
   5   3   1       10.63        9.73      2.39 o 
   6   3   1        0.00       -2.26      2.26 o 
   7   3   1       12.40       12.96      3.10 o 
   8   3   1       70.55       64.35      5.06 o 
   9   3   1       29.20       42.03      4.60 o 
  10   3   1        2.22       -0.99      3.58 o 
 -10   4   1       13.46       14.08      3.94 o 
  -9   4   1       43.68       46.84      4.35 o 
  -8   4   1       78.81       84.56      5.31 o 
  -7   4   1      311.69      301.69      8.49 o 
  -6   4   1      110.70      108.95      5.06 o 
  -5   4   1        0.66       -2.03      2.03 o 
  -4   4   1       96.40       99.15      3.89 o 
  -3   4   1      386.64      404.79      6.49 o 
  -2   4   1      201.93      205.29      4.82 o 
  -1   4   1       75.71       82.67      3.21 o 
   0   4   1     1555.56     1541.87     20.13 o 
   1   4   1      874.10      879.42      8.51 o 
   2   4   1      144.25      166.55      4.38 o 
   3   4   1     1337.49     1377.00     11.92 o 
   4   4   1     1588.33     1643.82     14.01 o 
   5   4   1       27.53       29.48      3.02 o 
   6   4   1      677.25      718.73     10.98 o 
   7   4   1        1.81        2.82      2.67 o 
   8   4   1        0.04        0.61      2.82 o 
   9   4   1       35.66       32.81      4.63 o 
  10   4   1       14.75       11.28      4.42 o 
 -10   5   1        2.95        7.37      4.27 o 
  -9   5   1       28.74       37.13      4.55 o 
  -8   5   1      109.53      116.93      6.00 o 
  -7   5   1        0.41       -2.46      2.62 o 
  -6   5   1      169.67      162.59      6.31 o 
  -5   5   1      610.39      618.59     10.11 o 
  -4   5   1      196.67      162.71      5.37 o 
  -3   5   1      507.20      486.26      7.78 o 
  -2   5   1      122.52      109.78      3.95 o 
  -1   5   1      216.80      186.33      4.92 o 
   0   5   1      148.84      115.17      2.80 o 
   1   5   1       17.05       22.74      2.08 o 
   2   5   1      148.34      132.13      4.33 o 
   3   5   1       82.04       85.92      3.71 o 
   4   5   1       99.05      106.61      4.38 o 
   5   5   1      114.57      119.01      5.11 o 
   6   5   1      169.24      161.37      6.29 o 
   7   5   1       11.72       10.60      2.85 o 
   8   5   1        6.41        9.83      3.48 o 
   9   5   1       10.62       14.79      4.04 o 
  10   5   1        0.57        0.56      3.91 o 
  -9   6   1       77.70       65.82      5.90 o 
  -8   6   1        3.56        8.33      3.00 o 
  -7   6   1       94.16       81.34      5.44 o 
  -6   6   1       43.83       44.07      4.12 o 
  -5   6   1      142.25      140.64      6.06 o 
  -4   6   1      189.43      184.53      6.34 o 
  -3   6   1      129.22      140.39      5.06 o 
  -2   6   1       55.23       51.59      3.18 o 
  -1   6   1      148.61      163.52      5.17 o 
   0   6   1       15.06       21.95      2.66 o 
   1   6   1      175.25      171.01      5.30 o 
   2   6   1       64.68       63.85      3.76 o 
   3   6   1        0.59       -2.13      2.13 o 
   4   6   1       44.28       49.57      3.46 o 
   5   6   1       11.23        7.65      3.40 o 
   6   6   1      343.93      335.46      9.43 o 
   7   6   1        0.36       -0.43      3.05 o 
   8   6   1       56.84       59.30      5.39 o 
   9   6   1        0.27       11.66      3.20 o 
  -9   7   1        0.06       -1.12      3.51 o 
  -8   7   1        0.68        3.76      3.81 o 
  -7   7   1       25.48       19.54      4.04 o 
  -6   7   1        8.22        7.83      3.58 o 
  -5   7   1       18.62       13.16      3.40 o 
  -4   7   1      131.67      122.25      5.62 o 
  -3   7   1     1418.11     1439.19     16.18 o 
  -2   7   1       96.00       92.20      4.68 o 
  -1   7   1      737.80      740.21     10.92 o 
   0   7   1       58.99       62.84      2.85 o 
   1   7   1      103.81       89.69      4.40 o 
   2   7   1       11.64       11.26      2.57 o 
   3   7   1       35.40       37.72      3.74 o 
   4   7   1       73.30       69.69      4.55 o 
   5   7   1       27.58       18.91      4.07 o 
   6   7   1      284.67      283.84      9.20 o 
   7   7   1       29.21       33.01      5.11 o 
   8   7   1       13.88        9.58      4.12 o 
  -8   8   1       22.20       26.07      4.45 o 
  -7   8   1       39.29       58.94      5.16 o 
  -6   8   1       12.61       14.03      3.48 o 
  -5   8   1        0.10        2.97      2.72 o 
  -4   8   1       22.02       20.76      3.46 o 
  -3   8   1      189.60      185.84      7.03 o 
  -2   8   1       44.48       39.80      3.94 o 
  -1   8   1       66.17       60.86      4.22 o 
   0   8   1       63.22       56.41      2.87 o 
   1   8   1        3.24        4.90      2.59 o 
   2   8   1       17.28       22.08      3.02 o 
   3   8   1        8.01        9.88      2.97 o 
   4   8   1        0.48       -1.42      3.10 o 
   5   8   1      111.50       97.12      6.21 o 
   6   8   1       57.48       57.70      4.98 o 
   7   8   1       36.56       28.01      5.29 o 
  -7   9   1        0.06       -3.56      3.56 o 
  -6   9   1       34.61       37.76      4.90 o 
  -5   9   1       10.46       12.93      3.28 o 
  -4   9   1        5.27        6.33      3.30 o 
  -3   9   1       73.37       70.45      5.19 o 
  -2   9   1      150.51      159.42      6.84 o 
  -1   9   1      146.71      160.79      7.15 o 
   0   9   1       10.91        7.38      3.63 o 
   1   9   1       21.06       22.26      3.61 o 
   2   9   1      107.44      115.02      5.95 o 
   3   9   1       39.94       44.73      4.55 o 
   4   9   1       22.68       27.32      4.17 o 
   5   9   1        1.71        4.19      3.91 o 
   6   9   1        6.90       11.43      4.07 o 
  -5  10   1        0.60       -0.81      3.66 o 
  -4  10   1       21.13       16.39      4.68 o 
  -3  10   1        3.89        7.85      3.86 o 
  -2  10   1       10.50       11.20      3.91 o 
  -1  10   1        4.24        1.17      3.81 o 
   0  10   1        6.81        4.73      2.47 o 
   1  10   1        0.59        4.01      3.00 o 
   2  10   1       19.39        7.98      3.81 o 
   3  10   1        7.62       10.29      3.58 o 
   4  10   1        6.04        6.33      3.58 o 
   5  10   1        2.26        5.56      3.56 o 
  -3  11   1        3.55        5.87      3.66 o 
  -2  11   1        4.30        3.00      3.94 o 
  -1  11   1       38.46       35.17      4.88 o 
   0  11   1      112.61      120.58     11.80 o 
   1  11   1       36.12       45.97      5.31 o 
   2  11   1        5.51       -3.33      4.01 o 
  -2 -10   2        0.51       -1.93      3.63 o 
  -1 -10   2        2.47        1.88      3.51 o 
   0 -10   2       32.24       33.84      3.44 o 
   1 -10   2        2.03        1.32      3.61 o 
   2 -10   2        0.05        2.13      3.51 o 
   3 -10   2       75.43       84.98      6.33 o 
   4 -10   2        4.14        5.95      4.01 o 
  -5  -9   2        1.29        0.56      4.34 o 
  -4  -9   2       11.39       12.53      4.37 o 
  -3  -9   2        1.16        1.27      3.46 o 
  -2  -9   2       13.66       12.37      3.53 o 
  -1  -9   2        3.20        6.83      3.66 o 
   0  -9   2        0.44        2.22      2.18 o 
   1  -9   2      118.71      105.49      6.41 o 
   2  -9   2       21.22       22.74      3.86 o 
   3  -9   2        0.06        2.41      3.15 o 
   4  -9   2        8.65        2.01      3.84 o 
   5  -9   2        6.30        8.92      3.68 o 
   6  -9   2       35.66       33.70      5.34 o 
  -6  -8   2        0.55       -0.28      4.04 o 
  -5  -8   2        5.97        2.26      4.07 o 
  -4  -8   2       19.63       26.86      4.65 o 
  -3  -8   2       16.85       25.08      3.91 o 
  -2  -8   2        8.96        4.45      3.46 o 
  -1  -8   2      220.03      205.78      7.74 o 
   0  -8   2       26.08       32.12      6.12 o 
   1  -8   2       77.98       84.87      5.39 o 
   2  -8   2        1.41        2.03      2.97 o 
   3  -8   2        0.07       -2.52      2.87 o 
   4  -8   2        0.27       -0.43      3.07 o 
   5  -8   2      242.00      244.08      9.04 o 
   6  -8   2        9.86       13.67      3.71 o 
   7  -8   2       17.48       26.81      4.47 o 
  -7  -7   2       82.62       88.47      6.56 o 
  -6  -7   2       58.48       52.03      5.80 o 
  -5  -7   2        3.23       -2.46      3.07 o 
  -4  -7   2        0.36        0.00      2.87 o 
  -3  -7   2        2.20        2.52      2.57 o 
  -2  -7   2      135.65      111.05      5.83 o 
  -1  -7   2        2.26        0.71      2.82 o 
   0  -7   2       56.39       59.37      2.99 o 
   1  -7   2        0.37        1.19      2.16 o 
   2  -7   2       76.52       74.91      4.73 o 
   3  -7   2      268.71      271.49      8.10 o 
   4  -7   2       28.50       26.73      3.56 o 
   5  -7   2       28.60       27.98      4.04 o 
   6  -7   2        1.60        0.43      2.90 o 
   7  -7   2        1.50        0.00      3.18 o 
   8  -7   2       87.24      101.08      6.99 o 
  -8  -6   2       17.14       22.56      4.70 o 
  -7  -6   2       69.11       73.75      5.92 o 
  -6  -6   2       79.68       91.91      5.77 o 
  -5  -6   2       29.16       25.49      3.81 o 
  -4  -6   2       20.09       24.55      3.68 o 
  -3  -6   2        1.16        2.69      2.08 o 
  -2  -6   2        9.14        4.85      2.46 o 
  -1  -6   2       48.75       45.20      3.46 o 
   0  -6   2       61.08       69.96      3.72 o 
   1  -6   2       82.84       82.02      4.17 o 
   2  -6   2      691.02      703.72     10.76 o 
   3  -6   2        4.38        7.37      2.54 o 
   4  -6   2     1188.72     1164.95     14.77 o 
   5  -6   2       86.26       89.33      4.88 o 
   6  -6   2       60.47       59.18      4.83 o 
   7  -6   2       41.94       41.12      4.32 o 
   8  -6   2        5.32        6.28      3.20 o 
   9  -6   2       91.71       99.13      7.09 o 
  -9  -5   2       22.46       32.32      4.85 o 
  -8  -5   2       29.30       30.16      5.03 o 
  -7  -5   2        0.02        1.12      3.20 o 
  -6  -5   2      106.31      101.55      5.70 o 
  -5  -5   2      230.67      219.93      7.16 o 
  -4  -5   2       51.46       48.10      4.02 o 
  -3  -5   2      164.78      160.66      5.57 o 
  -2  -5   2      324.93      319.70      7.35 o 
  -1  -5   2       91.48       95.24      4.12 o 
   0  -5   2      164.15      149.76      3.50 o 
   1  -5   2      858.66      897.96     10.72 o 
   2  -5   2       20.24       21.52      2.67 o 
   3  -5   2      432.43      465.91      8.43 o 
   4  -5   2      112.06      107.36      4.76 o 
   5  -5   2        0.49        0.97      2.44 o 
   6  -5   2       65.43       63.86      4.42 o 
   7  -5   2      161.09      150.10      6.54 o 
   8  -5   2       10.18       12.88      3.33 o 
   9  -5   2       24.41       22.13      4.07 o 
  10  -5   2        9.84       13.62      4.62 o 
  -9  -4   2       24.72       31.26      4.47 o 
  -8  -4   2        2.16        2.06      3.53 o 
  -7  -4   2        3.46        4.24      3.23 o 
  -6  -4   2       49.05       51.80      4.24 o 
  -5  -4   2      204.25      200.03      6.65 o 
  -4  -4   2      155.19      144.53      5.29 o 
  -3  -4   2      516.34      495.65      8.09 o 
  -2  -4   2      166.39      179.17      5.12 o 
  -1  -4   2       62.34       58.36      3.00 o 
   0  -4   2      106.86      102.76      4.17 o 
   1  -4   2      112.78       81.70      3.54 o 
   2  -4   2      491.72      466.58      7.25 o 
   3  -4   2      683.66      629.42      8.67 o 
   4  -4   2      927.41     1058.15     11.88 o 
   5  -4   2       69.70       77.17      3.84 o 
   6  -4   2      396.81      376.89      8.70 o 
   7  -4   2        1.22       -2.18      2.52 o 
   8  -4   2       77.98       87.05      5.19 o 
   9  -4   2       85.42       86.34      6.18 o 
  10  -4   2       11.01        9.96      4.09 o 
 -10  -3   2        1.75        3.58      3.84 o 
  -9  -3   2       29.33       26.53      4.85 o 
  -8  -3   2        1.75        6.63      3.20 o 
  -7  -3   2       42.04       35.00      4.19 o 
  -6  -3   2      234.50      232.71      7.13 o 
  -5  -3   2        1.58       -2.16      2.16 o 
  -4  -3   2       14.30        9.91      1.91 o 
  -3  -3   2     2947.37     3025.85     18.48 o 
  -2  -3   2      334.76      348.43      5.85 o 
  -1  -3   2      793.59      734.00      8.02 o 
   0  -3   2      159.81      179.07      2.80 o 
   1  -3   2     1294.53     1376.80     10.66 o 
   2  -3   2      702.84      914.85      8.99 o 
   3  -3   2      672.95      914.10      9.51 o 
   4  -3   2       96.00      112.69      4.07 o 
   5  -3   2       36.34       30.02      2.85 o 
   6  -3   2      204.58      210.55      6.32 o 
   7  -3   2       24.27       27.37      3.53 o 
   8  -3   2        8.42        5.39      3.00 o 
   9  -3   2       47.73       35.20      4.75 o 
  10  -3   2       37.32       33.50      4.68 o 
  11  -3   2       16.59        9.05      4.68 o 
 -10  -2   2        6.56        2.11      4.17 o 
  -9  -2   2        9.48        1.85      4.07 o 
  -8  -2   2        0.44        4.04      2.54 o 
  -7  -2   2        7.82        5.95      2.69 o 
  -6  -2   2        7.85        9.63      2.62 o 
  -5  -2   2       32.22       37.72      3.15 o 
  -4  -2   2      627.35      711.10      9.03 o 
  -3  -2   2       83.15       69.51      3.23 o 
  -2  -2   2     1395.20     1477.11     11.06 o 
  -1  -2   2      254.50      284.36      4.47 o 
   0  -2   2     1103.63     1095.71      5.98 o 
   1  -2   2       14.24       15.07      1.27 o 
   2  -2   2        0.71        1.14      1.37 o 
   3  -2   2      114.26      129.77      3.72 o 
   4  -2   2      298.50      320.30      5.77 o 
   5  -2   2     1290.19     1338.36     12.61 o 
   6  -2   2       68.11       59.65      3.56 o 
   7  -2   2        0.02        0.64      2.13 o 
   8  -2   2      188.05      182.71      6.64 o 
   9  -2   2       48.22       59.17      4.58 o 
  10  -2   2       86.13       87.23      5.95 o 
  11  -2   2        3.79        3.28      3.86 o 
 -10  -1   2       20.39       21.22      4.47 o 
  -9  -1   2        9.51        4.70      3.84 o 
  -8  -1   2      150.38      138.11      6.41 o 
  -7  -1   2       43.04       37.97      3.53 o 
  -6  -1   2        4.35        7.65      2.11 o 
  -5  -1   2       85.75       87.68      3.69 o 
  -4  -1   2        0.93        0.20      1.50 o 
  -3  -1   2      153.90      164.10      4.21 o 
  -2  -1   2     2262.12     2131.73     52.35 o 
  -1  -1   2    27861.93    31119.37    212.67 o 
   0  -1   2      408.54      395.77      4.24 o 
   1  -1   2      535.45      660.48      5.62 o 
   2  -1   2     4986.60     4969.48     77.16 o 
   3  -1   2        8.51        8.16      1.14 o 
   4  -1   2     1652.36     1870.52     12.96 o 
   5  -1   2      361.63      465.91      7.21 o 
   6  -1   2       23.16       23.41      2.64 o 
   7  -1   2       82.82       70.14      4.12 o 
   8  -1   2       27.07       25.59      3.56 o 
   9  -1   2        6.04       10.85      3.23 o 
  10  -1   2        6.43        7.52      3.56 o 
  11  -1   2        3.92        1.60      4.55 o 
 -10   0   2      210.92      218.95      9.24 o 
  -9   0   2       12.18       17.48      3.63 o 
  -8   0   2       67.08       57.61      4.73 o 
  -7   0   2       50.21       55.26      4.12 o 
  -6   0   2        1.81       12.96      2.34 o 
  -5   0   2      998.76     1031.51     11.11 o 
  -4   0   2      234.16      262.15      5.51 o 
  -3   0   2      215.63      244.29      4.37 o 
  -2   0   2     7982.79     7416.26     92.72 o 
  -1   0   2       30.95       49.37      1.76 o 
   0   0   2       28.00       55.41      4.39 o 
   1   0   2     1018.08     1004.45     26.50 o 
   2   0   2      858.25      907.02      6.85 o 
   3   0   2      659.38      658.25      6.53 o 
   4   0   2      872.40      939.50      8.92 o 
   5   0   2      293.35      271.86      5.85 o 
   6   0   2        0.13        2.85      1.78 o 
   7   0   2        1.59       -2.21      2.31 o 
   8   0   2        4.29        2.08      2.69 o 
   9   0   2       41.48       51.52      4.35 o 
  10   0   2       87.37       88.96      6.48 o 
  11   0   2        8.35       13.57      4.50 o 
 -10   1   2        0.14        0.99      3.63 o 
  -9   1   2       37.32       41.45      4.75 o 
  -8   1   2       56.69       50.99      4.35 o 
  -7   1   2       11.62       15.70      2.79 o 
  -6   1   2      175.27      162.63      5.37 o 
  -5   1   2        3.39       -0.56      1.58 o 
  -4   1   2      400.87      329.09      5.68 o 
  -3   1   2       46.41       40.64      2.26 o 
  -2   1   2    27597.31    32724.78    223.15 o 
  -1   1   2     3045.21     2651.52     46.14 o 
   0   1   2       21.54       35.51      1.31 o 
   1   1   2      406.34      415.14      4.32 o 
   2   1   2       54.68       55.87      1.91 o 
   3   1   2      332.93      326.72      4.69 o 
   4   1   2      535.23      526.01      6.83 o 
   5   1   2      714.01      788.48      9.20 o 
   6   1   2      609.63      683.38      9.73 o 
   7   1   2      130.88      159.75      5.78 o 
   8   1   2        4.57        4.37      2.67 o 
   9   1   2       39.85       45.67      4.17 o 
  10   1   2       24.79       25.26      4.45 o 
  11   1   2        0.84        1.07      4.01 o 
 -10   2   2        0.01       -3.02      3.79 o 
  -9   2   2      125.10      119.42      6.61 o 
  -8   2   2      522.06      526.38     11.44 o 
  -7   2   2       25.45       17.74      3.43 o 
  -6   2   2      436.29      403.18      8.28 o 
  -5   2   2       20.51       17.18      2.31 o 
  -4   2   2        0.04        1.04      1.27 o 
  -3   2   2     1209.35     1305.44     10.16 o 
  -2   2   2       14.34       10.52      1.70 o 
  -1   2   2     1681.23     1593.95      9.14 o 
   0   2   2     6295.51     5566.12     50.93 o 
   1   2   2     5472.79     5238.65     71.91 o 
   2   2   2      108.28       97.94      3.24 o 
   3   2   2       73.15       81.51      2.82 o 
   4   2   2       11.52       19.87      1.86 o 
   5   2   2       26.87       23.69      2.36 o 
   6   2   2        0.05       -0.64      1.91 o 
   7   2   2      314.81      311.82      7.88 o 
   8   2   2        3.00       -2.85      2.85 o 
   9   2   2       93.89       92.74      5.59 o 
  10   2   2       10.39       10.95      3.76 o 
  11   2   2        0.76        0.81      3.48 o 
 -10   3   2        1.07        1.52      3.48 o 
  -9   3   2        9.04        9.43      3.38 o 
  -8   3   2       44.83       48.04      4.17 o 
  -7   3   2       11.00       12.98      3.35 o 
  -6   3   2       75.90       79.97      4.12 o 
  -5   3   2       63.27       76.18      3.76 o 
  -4   3   2      341.08      336.58      6.16 o 
  -3   3   2        4.62        1.19      1.35 o 
  -2   3   2      218.47      185.53      3.78 o 
  -1   3   2        4.87        3.91      1.04 o 
   0   3   2      538.77      520.89      4.74 o 
   1   3   2        7.97        7.14      0.99 o 
   2   3   2        3.68        3.53      1.24 o 
   3   3   2      540.27      509.87      6.60 o 
   4   3   2      320.82      397.07      6.44 o 
   5   3   2        2.00       -1.40      1.73 o 
   6   3   2       13.69        9.50      2.57 o 
   7   3   2       58.53       56.90      4.30 o 
   8   3   2      193.38      224.87      7.74 o 
   9   3   2       11.52       11.41      3.76 o 
  10   3   2        0.37        8.36      3.61 o 
  11   3   2        8.12       10.90      4.24 o 
 -10   4   2        8.09        7.14      3.76 o 
  -9   4   2        5.82        3.96      2.90 o 
  -8   4   2        7.35        8.59      3.25 o 
  -7   4   2      143.60      129.23      5.98 o 
  -6   4   2      164.27      157.94      5.91 o 
  -5   4   2      187.25      177.00      5.68 o 
  -4   4   2     1235.70     1283.23     12.59 o 
  -3   4   2       44.84       30.64      2.54 o 
  -2   4   2        0.73        1.22      1.07 o 
  -1   4   2      661.32      582.00      6.98 o 
   0   4   2     2208.54     2243.38     85.98 o 
   1   4   2        8.53        9.45      1.63 o 
   2   4   2      303.70      299.20      5.39 o 
   3   4   2      184.60      150.08      4.36 o 
   4   4   2      147.54      156.77      4.94 o 
   5   4   2       16.36       20.68      2.59 o 
   6   4   2      253.60      270.59      7.24 o 
   7   4   2        0.31        4.32      2.29 o 
   8   4   2       46.46       59.70      4.68 o 
   9   4   2      123.34      116.26      6.92 o 
  10   4   2        6.66        9.53      3.94 o 
 -10   5   2       21.27       33.41      4.88 o 
  -9   5   2        4.14        0.99      3.68 o 
  -8   5   2        0.68        0.86      2.85 o 
  -7   5   2       26.80       32.71      3.56 o 
  -6   5   2      546.71      496.25     10.32 o 
  -5   5   2       29.09       26.96      2.97 o 
  -4   5   2       69.17       62.33      3.59 o 
  -3   5   2      366.18      364.36      7.25 o 
  -2   5   2      506.34      533.36      7.68 o 
  -1   5   2      532.94      545.80      7.48 o 
   0   5   2      499.24      465.53      4.81 o 
   1   5   2        6.22       15.35      1.65 o 
   2   5   2      822.90      732.11      8.93 o 
   3   5   2      436.78      412.06      7.16 o 
   4   5   2      424.42      429.15      7.72 o 
   5   5   2       14.89       10.04      2.74 o 
   6   5   2      169.23      159.31      6.11 o 
   7   5   2        4.83        6.58      2.79 o 
   8   5   2       44.31       49.43      4.85 o 
   9   5   2       83.09       86.29      6.18 o 
  10   5   2       38.30       39.11      5.29 o 
  -9   6   2       53.14       56.53      5.95 o 
  -8   6   2        4.55        4.42      3.43 o 
  -7   6   2      212.93      234.00      8.22 o 
  -6   6   2       89.44       85.62      5.19 o 
  -5   6   2      317.03      315.97      8.36 o 
  -4   6   2      134.91      122.12      5.04 o 
  -3   6   2       30.30       41.53      2.82 o 
  -2   6   2      384.36      353.24      7.43 o 
  -1   6   2       26.77       32.30      2.57 o 
   0   6   2      650.51      730.50      7.55 o 
   1   6   2      174.65      194.68      5.42 o 
   2   6   2        9.75       10.82      2.03 o 
   3   6   2        2.01        2.57      1.80 o 
   4   6   2        5.24        5.95      2.41 o 
   5   6   2       32.46       36.24      3.71 o 
   6   6   2        0.04       -3.00      3.00 o 
   7   6   2        0.11       -3.40      3.40 o 
   8   6   2        3.87        3.91      3.73 o 
   9   6   2        3.48       -2.34      4.50 o 
  -9   7   2        0.04       -3.76      3.76 o 
  -8   7   2        6.55        7.80      3.86 o 
  -7   7   2        9.00       -3.61      3.61 o 
  -6   7   2       77.79       76.55      5.31 o 
  -5   7   2       15.11       13.42      3.18 o 
  -4   7   2      303.14      298.65      8.33 o 
  -3   7   2       64.48       59.90      4.17 o 
  -2   7   2       20.75       23.89      2.64 o 
  -1   7   2      379.17      351.05      8.01 o 
   0   7   2        1.29        0.57      1.33 o 
   1   7   2       44.64       42.58      3.23 o 
   2   7   2      170.41      161.22      5.58 o 
   3   7   2        0.95       -0.79      2.21 o 
   4   7   2      353.86      340.50      8.65 o 
   5   7   2       96.97       79.44      5.26 o 
   6   7   2        2.72        0.41      3.43 o 
   7   7   2       20.88       33.19      4.37 o 
   8   7   2        0.92        2.77      3.43 o 
   9   7   2        6.84        3.91      4.24 o 
  -8   8   2       59.06       60.47      5.95 o 
  -7   8   2        0.96        4.50      3.40 o 
  -6   8   2        4.09        8.89      3.13 o 
  -5   8   2       58.22       51.47      4.93 o 
  -4   8   2        0.82       -2.85      2.85 o 
  -3   8   2       22.16       25.26      3.28 o 
  -2   8   2      193.54      179.07      6.64 o 
  -1   8   2       45.91       40.34      3.91 o 
   0   8   2       68.78       63.78      3.10 o 
   1   8   2       15.33       18.68      2.90 o 
   2   8   2      135.71      128.79      5.90 o 
   3   8   2      267.82      265.27      7.82 o 
   4   8   2       62.81       63.63      4.75 o 
   5   8   2       30.89       40.86      4.12 o 
   6   8   2       39.30       37.05      4.57 o 
   7   8   2        0.00        3.53      3.51 o 
   8   8   2        4.73        0.56      4.19 o 
  -7   9   2        2.61        2.74      3.84 o 
  -6   9   2       30.03       24.14      4.83 o 
  -5   9   2        0.49        2.13      2.92 o 
  -4   9   2      161.65      156.80      7.28 o 
  -3   9   2        5.99        8.84      2.92 o 
  -2   9   2       65.27       66.38      4.93 o 
  -1   9   2       52.90       61.84      4.55 o 
   0   9   2       68.55       63.06      3.27 o 
   1   9   2      126.18      103.93      5.85 o 
   2   9   2        8.94       15.47      3.38 o 
   3   9   2       60.36       57.55      4.78 o 
   4   9   2        4.34        5.39      3.61 o 
   5   9   2       55.51       69.67      5.36 o 
   6   9   2       10.25        9.78      4.07 o 
   7   9   2       15.25       16.19      4.37 o 
  -6  10   2       13.00       12.17      4.07 o 
  -5  10   2       12.70       13.82      4.19 o 
  -4  10   2       10.15        4.52      3.84 o 
  -3  10   2      216.83      236.79      9.47 o 
  -2  10   2       30.28       29.78      4.12 o 
  -1  10   2        0.45        3.66      3.15 o 
   0  10   2        5.58        9.03      2.27 o 
   1  10   2        4.71        0.69      3.58 o 
   2  10   2       14.24       11.71      3.91 o 
   3  10   2        6.84       -1.70      3.76 o 
   4  10   2       16.23       19.90      4.14 o 
   5  10   2       55.68       66.16      5.92 o 
  -3  11   2        5.92        8.21      3.79 o 
  -2  11   2       11.23       14.61      4.17 o 
  -1  11   2       16.01       18.83      4.40 o 
   0  11   2       25.20       18.54      3.28 o 
   1  11   2        0.82       -0.79      3.61 o 
   2  11   2        1.51        4.55      3.46 o 
   3  11   2       13.00       11.89      3.96 o 
   0 -10   3        1.18        0.07      5.61 o 
   1 -10   3        2.30       -2.79      4.01 o 
   2 -10   3        0.74        1.98      3.86 o 
  -4  -9   3       35.60       42.92      5.41 o 
  -3  -9   3       32.52       25.26      4.29 o 
  -2  -9   3        6.79        1.04      3.99 o 
  -1  -9   3        1.37        0.99      3.51 o 
   0  -9   3       39.34       38.57      3.69 o 
   1  -9   3       65.16       52.08      5.36 o 
   2  -9   3        7.38        5.46      3.48 o 
   3  -9   3       13.16       14.71      4.42 o 
   4  -9   3       16.49       15.75      4.12 o 
   5  -9   3        1.82        3.84      3.63 o 
  -5  -8   3        1.35       -2.41      3.96 o 
  -4  -8   3        0.04       -0.25      3.58 o 
  -3  -8   3       85.55       77.93      5.82 o 
  -2  -8   3       22.56       27.57      4.04 o 
  -1  -8   3       22.96       22.74      3.91 o 
   0  -8   3        2.10        3.39      3.11 o 
   1  -8   3       40.63       39.11      4.57 o 
   2  -8   3        6.15        3.46      3.63 o 
   3  -8   3      103.24      108.53      6.10 o 
   4  -8   3       91.15       86.37      5.98 o 
   5  -8   3        7.49       11.20      3.86 o 
   6  -8   3       28.53       29.58      4.83 o 
   7  -8   3       63.29       68.15      6.38 o 
  -7  -7   3        2.23        1.42      4.47 o 
  -6  -7   3       17.19       14.51      4.45 o 
  -5  -7   3        0.48       -3.40      3.40 o 
  -4  -7   3       74.94       69.86      5.69 o 
  -3  -7   3        0.49        2.08      2.67 o 
  -2  -7   3      131.18      132.86      6.31 o 
  -1  -7   3       76.00       76.38      4.88 o 
   0  -7   3       22.16       22.58      2.52 o 
   1  -7   3       69.51       74.08      4.63 o 
   2  -7   3        0.41       -2.97      2.97 o 
   3  -7   3      193.80      188.54      7.48 o 
   4  -7   3       32.82       30.67      4.04 o 
   5  -7   3       34.42       31.54      3.96 o 
   6  -7   3       20.40       17.41      3.86 o 
   7  -7   3        2.12        1.02      3.63 o 
   8  -7   3        0.23        3.81      3.38 o 
  -8  -6   3        0.17       -3.12      3.86 o 
  -7  -6   3        0.15       -4.09      4.09 o 
  -6  -6   3        0.91       -3.51      3.51 o 
  -5  -6   3        7.20        5.54      3.28 o 
  -4  -6   3       76.85       71.65      4.91 o 
  -3  -6   3       21.64       19.06      3.10 o 
  -2  -6   3      105.42      123.97      5.47 o 
  -1  -6   3       13.23       13.34      2.85 o 
   0  -6   3       11.17       13.31      1.95 o 
   1  -6   3       58.39       60.56      4.14 o 
   2  -6   3       42.67       40.44      3.71 o 
   3  -6   3       59.03       62.74      4.37 o 
   4  -6   3      163.47      176.03      6.39 o 
   5  -6   3       17.34       17.00      3.13 o 
   6  -6   3       16.07       15.55      3.89 o 
   7  -6   3       93.25       99.72      5.95 o 
   8  -6   3       10.80       11.74      3.18 o 
   9  -6   3       99.01      123.29      7.20 o 
  -8  -5   3        0.01        1.30      3.38 o 
  -7  -5   3        7.98        0.71      3.71 o 
  -6  -5   3        3.35        4.01      3.20 o 
  -5  -5   3       17.32       21.29      3.66 o 
  -4  -5   3        7.50        6.89      2.67 o 
  -3  -5   3        0.11        0.94      2.31 o 
  -2  -5   3      184.69      162.63      5.81 o 
  -1  -5   3       16.74       13.57      2.19 o 
   0  -5   3      763.01      798.61     18.75 o 
   1  -5   3      118.35      136.18      4.99 o 
   2  -5   3        1.65       -0.41      2.26 o 
   3  -5   3      105.48      112.67      4.94 o 
   4  -5   3       59.90       49.30      3.56 o 
   5  -5   3      139.11      126.18      5.60 o 
   6  -5   3       62.13       57.68      4.42 o 
   7  -5   3        0.49        1.65      2.77 o 
   8  -5   3       63.87       54.30      4.98 o 
   9  -5   3        2.98        5.11      3.07 o 
  -9  -4   3        4.75        7.06      4.32 o 
  -8  -4   3        0.00        4.83      3.38 o 
  -7  -4   3        8.59        8.18      3.38 o 
  -6  -4   3       96.34       91.90      5.44 o 
  -5  -4   3      122.92      129.71      5.67 o 
  -4  -4   3       30.01       19.62      3.20 o 
  -3  -4   3      224.29      240.79      6.47 o 
  -2  -4   3      165.56      162.25      5.32 o 
  -1  -4   3        0.30        2.57      1.60 o 
   0  -4   3       54.10       64.64      2.26 o 
   1  -4   3      233.09      210.23      5.56 o 
   2  -4   3       15.22       22.74      2.34 o 
   3  -4   3      908.05      959.02     11.14 o 
   4  -4   3       23.30       24.02      2.85 o 
   5  -4   3        2.27        2.85      2.44 o 
   6  -4   3      522.65      533.10     10.53 o 
   7  -4   3        1.26       -2.87      2.87 o 
   8  -4   3       28.02       27.52      4.32 o 
   9  -4   3      199.67      209.30      8.25 o 
  10  -4   3      126.76      137.43      7.93 o 
  -9  -3   3        3.01       -3.76      3.76 o 
  -8  -3   3        9.72        7.01      3.33 o 
  -7  -3   3       65.66       62.16      4.78 o 
  -6  -3   3        1.91        0.36      3.12 o 
  -5  -3   3       24.27       16.57      2.69 o 
  -4  -3   3        1.20        2.69      1.98 o 
  -3  -3   3      872.14      916.06     11.09 o 
  -2  -3   3       72.92       63.21      3.20 o 
  -1  -3   3      124.04       87.91      3.44 o 
   0  -3   3      181.54      146.83      5.33 o 
   1  -3   3        0.08        0.81      1.37 o 
   2  -3   3     3286.54     3740.21     19.59 o 
   3  -3   3      214.34      205.59      5.38 o 
   4  -3   3      561.32      514.74      8.09 o 
   5  -3   3       47.81       36.17      2.97 o 
   6  -3   3       31.33       29.07      3.25 o 
   7  -3   3      134.52      135.38      5.95 o 
   8  -3   3       28.29       32.22      3.81 o 
   9  -3   3        7.15       11.89      3.58 o 
  10  -3   3        9.86        7.62      3.99 o 
 -10  -2   3        5.78        4.42      4.32 o 
  -9  -2   3       66.45       91.94      5.82 o 
  -8  -2   3       58.09       69.60      5.06 o 
  -7  -2   3       10.95       18.45      3.30 o 
  -6  -2   3      123.12      114.51      5.50 o 
  -5  -2   3      210.28      191.30      5.94 o 
  -4  -2   3       40.08       27.15      2.75 o 
  -3  -2   3        0.29       15.68      2.11 o 
  -2  -2   3       26.74       17.46      1.83 o 
  -1  -2   3      120.69      122.71      3.59 o 
   0  -2   3      355.20      351.61      5.44 o 
   1  -2   3       23.19       22.14      1.73 o 
   2  -2   3     1311.34     1472.20     11.00 o 
   3  -2   3      127.94      154.11      4.30 o 
   4  -2   3     2205.73     2614.44     16.88 o 
   5  -2   3     1105.38     1099.41     11.82 o 
   6  -2   3       70.82       77.56      3.87 o 
   7  -2   3        0.20       -2.39      2.39 o 
   8  -2   3      829.18      816.76     13.65 o 
   9  -2   3        0.53        3.43      3.12 o 
  10  -2   3       32.93       36.09      4.70 o 
  11  -2   3        6.32        7.47      3.91 o 
 -10  -1   3        1.06        0.53      3.94 o 
  -9  -1   3       14.60       16.13      3.79 o 
  -8  -1   3        1.67        1.83      2.90 o 
  -7  -1   3       27.24       33.06      3.53 o 
  -6  -1   3       66.80       75.31      4.35 o 
  -5  -1   3       27.70       28.49      2.77 o 
  -4  -1   3      414.03      349.67      6.60 o 
  -3  -1   3      762.91      751.35      8.52 o 
  -2  -1   3      489.24      433.15      5.95 o 
  -1  -1   3       18.65       16.80      1.88 o 
   0  -1   3       98.29       94.16      2.02 o 
   1  -1   3      792.55      790.21      7.19 o 
   2  -1   3      258.45      269.88      4.35 o 
   3  -1   3      917.89      941.54      8.72 o 
   4  -1   3     4052.20     4122.32     89.82 o 
   5  -1   3      233.08      296.10      6.53 o 
   6  -1   3      167.03      155.06      5.22 o 
   7  -1   3      152.11      146.37      5.62 o 
   8  -1   3      167.86      171.71      6.87 o 
   9  -1   3       82.25       81.82      5.77 o 
  10  -1   3        8.04        3.56      3.86 o 
  11  -1   3        0.19        5.41      3.46 o 
 -10   0   3      112.95      130.40      7.32 o 
  -9   0   3        3.28        0.91      3.73 o 
  -8   0   3        9.79       12.09      3.25 o 
  -7   0   3       60.42       76.60      4.45 o 
  -6   0   3       51.04       52.27      3.79 o 
  -5   0   3      436.91      491.63      8.08 o 
  -4   0   3        0.02        0.91      1.70 o 
  -3   0   3      838.28      834.75     10.84 o 
  -2   0   3     2004.01     2156.14     12.49 o 
  -1   0   3     2129.04     1921.47     46.91 o 
   0   0   3     1307.20     1122.82      6.71 o 
   1   0   3      943.81      936.90      7.01 o 
   2   0   3     3641.49     3497.99     64.91 o 
   3   0   3      569.24      610.97      7.28 o 
   4   0   3      108.36      103.89      3.59 o 
   5   0   3        3.87        4.34      1.88 o 
   6   0   3      301.20      309.65      7.24 o 
   7   0   3       81.11       71.31      3.94 o 
   8   0   3      236.96      234.98      7.54 o 
   9   0   3        0.31       -3.20      3.20 o 
  10   0   3      454.24      424.57     11.94 o 
  11   0   3        1.32        2.13      3.94 o 
 -10   1   3        1.94       -2.31      3.91 o 
  -9   1   3        0.19        3.15      3.23 o 
  -8   1   3       13.47       15.68      3.63 o 
  -7   1   3       56.71       60.55      4.22 o 
  -6   1   3       23.46       24.55      2.57 o 
  -5   1   3       38.11       46.85      3.28 o 
  -4   1   3     1094.61     1102.24     10.68 o 
  -3   1   3     1149.77     1248.77     10.31 o 
  -2   1   3      484.24      452.25      5.58 o 
  -1   1   3     5683.01     5120.39     76.13 o 
   0   1   3        0.84        1.02      0.67 o 
   1   1   3     4091.71     4072.77     63.82 o 
   2   1   3     1524.07     1480.46     39.75 o 
   3   1   3     4458.15     4274.16     80.08 o 
   4   1   3       49.24       58.08      2.90 o 
   5   1   3      897.20      957.25     10.33 o 
   6   1   3      727.73      752.33     10.08 o 
   7   1   3      273.64      277.69      7.39 o 
   8   1   3       47.66       49.34      4.19 o 
   9   1   3      165.91      182.96      7.20 o 
  10   1   3        4.45       -0.46      4.17 o 
  11   1   3       15.88       22.69      4.57 o 
 -10   2   3       16.14       16.06      3.91 o 
  -9   2   3       10.19       15.40      3.66 o 
  -8   2   3      161.08      142.80      6.67 o 
  -7   2   3       28.73       34.49      3.48 o 
  -6   2   3      155.29      137.96      5.37 o 
  -5   2   3      990.07     1032.95     11.67 o 
  -4   2   3       30.22       29.18      2.49 o 
  -3   2   3     2059.84     2034.23     13.44 o 
  -2   2   3     1823.33     1690.62     11.06 o 
  -1   2   3     2670.05     2508.88     12.45 o 
   0   2   3     2099.38     2178.51    182.79 o 
   1   2   3     3102.76     2943.09     56.25 o 
   2   2   3     2068.95     1946.19     49.77 o 
   3   2   3        0.00        1.45      1.07 o 
   4   2   3      387.16      515.08      6.98 o 
   5   2   3       66.67       80.19      3.69 o 
   6   2   3      235.10      246.28      6.47 o 
   7   2   3        0.15        1.68      2.18 o 
   8   2   3       27.37       22.36      3.38 o 
   9   2   3       43.08       43.03      4.57 o 
  10   2   3        0.01        2.85      3.68 o 
  11   2   3       41.26       43.56      5.34 o 
 -10   3   3       38.83       48.39      5.06 o 
  -9   3   3        7.26       10.39      3.51 o 
  -8   3   3       11.76       17.74      3.23 o 
  -7   3   3        2.56        1.93      2.95 o 
  -6   3   3        2.81        3.30      2.16 o 
  -5   3   3      101.23       91.56      4.20 o 
  -4   3   3      240.06      248.97      5.89 o 
  -3   3   3      162.85      165.67      4.54 o 
  -2   3   3        0.21        1.70      1.24 o 
  -1   3   3      269.76      279.51      4.50 o 
   0   3   3       52.05       88.86      2.32 o 
   1   3   3     1032.31      924.04      7.82 o 
   2   3   3      109.35       95.79      3.01 o 
   3   3   3     2488.64     2367.19     63.87 o 
   4   3   3       24.34       38.40      2.54 o 
   5   3   3     1532.56     1640.62     14.23 o 
   6   3   3       10.43       10.32      2.34 o 
   7   3   3       71.79       77.58      4.65 o 
   8   3   3      257.30      274.99      8.38 o 
   9   3   3       10.24        7.06      3.48 o 
  10   3   3       27.07       30.04      4.96 o 
  11   3   3        0.14        1.93      4.09 o 
 -10   4   3       42.48       57.33      5.44 o 
  -9   4   3       20.56       16.47      4.45 o 
  -8   4   3        0.11        0.00      2.82 o 
  -7   4   3       44.46       43.82      4.27 o 
  -6   4   3      350.74      355.00      8.62 o 
  -5   4   3       26.88       25.69      2.90 o 
  -4   4   3      732.56      689.87      9.50 o 
  -3   4   3       48.20       45.33      2.82 o 
  -2   4   3      790.24      746.19      8.40 o 
  -1   4   3     1038.39     1051.90      9.51 o 
   0   4   3      954.99     1005.46      6.48 o 
   1   4   3     1806.97     1811.45     12.27 o 
   2   4   3       19.26       18.45      1.83 o 
   3   4   3      172.72      195.41      4.84 o 
   4   4   3     1133.86     1365.72     12.61 o 
   5   4   3        0.97        0.38      1.98 o 
   6   4   3       57.08       66.15      3.89 o 
   7   4   3        6.77        5.82      2.79 o 
   8   4   3        0.03        3.33      2.79 o 
   9   4   3      108.19       96.61      6.48 o 
  10   4   3        4.17        8.13      4.19 o 
 -10   5   3       29.36       31.48      5.23 o 
  -9   5   3        0.11       -3.23      3.23 o 
  -8   5   3       79.05       75.64      5.52 o 
  -7   5   3      138.17      134.20      6.41 o 
  -6   5   3        6.26        7.39      2.59 o 
  -5   5   3      197.33      186.17      6.24 o 
  -4   5   3      118.97      109.49      4.43 o 
  -3   5   3        2.66        4.04      1.73 o 
  -2   5   3      533.55      624.45      8.43 o 
  -1   5   3       30.32       23.28      2.21 o 
   0   5   3      304.47      300.74      3.96 o 
   1   5   3       28.28       25.29      2.01 o 
   2   5   3      247.57      250.32      5.69 o 
   3   5   3        5.10        9.22      1.75 o 
   4   5   3       70.96       77.51      3.74 o 
   5   5   3      225.66      195.65      6.19 o 
   6   5   3      164.18      171.52      6.16 o 
   7   5   3      110.02      111.20      5.82 o 
   8   5   3        2.34        2.95      3.51 o 
   9   5   3       94.92       94.59      6.46 o 
  10   5   3       12.27       19.82      4.37 o 
  -9   6   3        3.18       -3.18      4.14 o 
  -8   6   3        3.86       -3.71      3.71 o 
  -7   6   3       67.39       64.57      5.11 o 
  -6   6   3       58.11       51.63      5.01 o 
  -5   6   3        0.05       -1.35      2.39 o 
  -4   6   3      422.09      421.25      8.86 o 
  -3   6   3        0.00       -1.09      1.85 o 
  -2   6   3      193.28      173.87      5.32 o 
  -1   6   3       49.50       38.59      2.77 o 
   0   6   3      111.58      115.19      3.54 o 
   1   6   3      627.78      570.16      8.48 o 
   2   6   3      478.88      507.59      8.21 o 
   3   6   3      475.44      505.49      8.69 o 
   4   6   3       13.10       22.21      2.69 o 
   5   6   3      129.61      146.88      5.83 o 
   6   6   3      236.29      225.13      7.64 o 
   7   6   3       49.58       42.32      4.65 o 
   8   6   3       19.41       20.43      4.12 o 
   9   6   3       20.82       23.91      4.73 o 
  -9   7   3       20.47       25.36      4.32 o 
  -8   7   3        0.40       -3.05      3.68 o 
  -7   7   3       61.17       61.97      5.21 o 
  -6   7   3       38.03       44.20      4.24 o 
  -5   7   3      295.87      294.64      8.54 o 
  -4   7   3       24.94       25.87      3.28 o 
  -3   7   3       57.75       51.18      3.99 o 
  -2   7   3        6.26        3.28      2.24 o 
  -1   7   3       12.72       12.83      2.13 o 
   0   7   3       80.85       84.10      3.73 o 
   1   7   3        6.65        7.22      2.16 o 
   2   7   3      162.62      152.27      5.50 o 
   3   7   3       87.40       88.75      4.58 o 
   4   7   3      736.39      745.54     11.81 o 
   5   7   3       53.23       52.19      4.45 o 
   6   7   3       92.80      103.80      5.80 o 
   7   7   3       67.41       74.89      5.62 o 
   8   7   3        0.83        0.00      3.68 o 
   9   7   3       30.87       35.65      5.29 o 
  -8   8   3       11.60       15.40      4.07 o 
  -7   8   3       19.52       15.27      4.01 o 
  -6   8   3        2.76        2.97      3.07 o 
  -5   8   3       58.41       67.18      5.34 o 
  -4   8   3        7.75        7.39      2.90 o 
  -3   8   3      100.59      104.58      5.65 o 
  -2   8   3       69.06       62.67      4.32 o 
  -1   8   3       20.92       21.60      3.23 o 
   0   8   3       64.82       57.85      6.78 o 
   1   8   3       43.18       41.56      3.81 o 
   2   8   3      546.22      573.15     10.60 o 
   3   8   3      186.56      178.21      6.87 o 
   4   8   3       88.36       94.54      5.42 o 
   5   8   3       90.60       90.52      5.80 o 
   6   8   3        5.29        5.41      3.58 o 
   7   8   3        4.87       10.59      3.86 o 
   8   8   3        3.16        2.69      4.17 o 
  -7   9   3       19.45       24.72      4.57 o 
  -6   9   3       30.38       32.45      4.70 o 
  -5   9   3       10.36       11.99      3.58 o 
  -4   9   3       36.31       36.34      4.37 o 
  -3   9   3       19.17       18.14      3.74 o 
  -2   9   3       52.95       46.77      4.30 o 
  -1   9   3       31.13       29.96      3.91 o 
   0   9   3       92.45       77.25      4.92 o 
   1   9   3       80.28       75.03      4.78 o 
   2   9   3      112.48      114.25      5.90 o 
   3   9   3       18.70       12.25      3.86 o 
   4   9   3       34.16       42.29      4.40 o 
   5   9   3        0.44        1.40      3.63 o 
   6   9   3       44.80       54.13      5.46 o 
   7   9   3        0.88        0.28      3.79 o 
  -6  10   3        0.76        5.92      3.40 o 
  -5  10   3        0.37       -2.64      3.51 o 
  -4  10   3        0.27        4.73      3.12 o 
  -3  10   3       23.98       31.59      4.29 o 
  -2  10   3        0.94        2.06      2.95 o 
  -1  10   3       31.28       35.45      4.02 o 
   0  10   3       95.27      108.05      4.49 o 
   1  10   3       13.36       13.24      3.38 o 
   2  10   3       33.54       41.73      4.09 o 
   3  10   3        0.31        0.48      3.46 o 
   4  10   3      111.91       94.17      6.84 o 
   5  10   3       20.17       30.03      4.70 o 
   6  10   3        2.04       -4.14      4.14 o 
  -4  11   3       37.54       43.23      5.49 o 
  -3  11   3        2.23        3.23      3.23 o 
  -2  11   3       51.85       47.07      5.44 o 
  -1  11   3        1.74        2.06      3.46 o 
   0  11   3       42.84       37.42      3.49 o 
   1  11   3        2.16       -1.30      3.15 o 
   2  11   3        0.44        3.15      3.40 o 
   3  11   3        6.12        7.57      4.32 o 
   4  11   3       12.76       12.12      4.78 o 
  -2  -9   4        9.49       13.77      3.79 o 
  -1  -9   4       32.22       40.66      4.83 o 
   0  -9   4       12.59       17.04      2.88 o 
   1  -9   4       85.60       89.77      6.48 o 
   2  -9   4        0.11       -2.90      3.89 o 
   3  -9   4        9.50       15.04      4.19 o 
   4  -9   4       12.53       14.13      4.04 o 
  -4  -8   4        9.06        9.91      4.12 o 
  -3  -8   4       42.87       44.40      5.21 o 
  -2  -8   4        0.37       -1.45      3.46 o 
  -1  -8   4        0.91       -0.48      3.18 o 
   0  -8   4        0.03        3.78      2.88 o 
   1  -8   4       12.72       10.54      3.76 o 
   2  -8   4       97.01      105.96      6.26 o 
   3  -8   4        0.17        2.13      3.40 o 
   4  -8   4        5.64        4.90      3.96 o 
   5  -8   4        0.01        2.57      3.00 o 
   6  -8   4        0.00        0.00      3.53 o 
  -6  -7   4        6.82       20.71      4.24 o 
  -5  -7   4       11.44       13.54      4.01 o 
  -4  -7   4       26.05       29.53      4.32 o 
  -3  -7   4        9.58       14.56      3.33 o 
  -2  -7   4       64.12       60.02      4.98 o 
  -1  -7   4       68.66       54.35      4.91 o 
   0  -7   4       10.06       11.31      3.01 o 
   1  -7   4      294.17      284.92      8.87 o 
   2  -7   4       29.96       28.44      4.17 o 
   3  -7   4      982.27     1000.58     15.90 o 
   4  -7   4        1.90       -0.64      3.25 o 
   5  -7   4       13.06       11.66      3.43 o 
   6  -7   4      124.37      139.14      7.25 o 
   7  -7   4        5.22        0.79      3.56 o 
  -7  -6   4        3.12        3.00      4.22 o 
  -6  -6   4       24.32       19.97      4.70 o 
  -5  -6   4        0.39        0.23      3.02 o 
  -4  -6   4       59.59       51.40      4.32 o 
  -3  -6   4        9.78       13.19      3.10 o 
  -2  -6   4       16.09        6.12      3.20 o 
  -1  -6   4      124.73      132.08      5.85 o 
   0  -6   4      266.03      256.07     10.47 o 
   1  -6   4       47.13       52.77      3.94 o 
   2  -6   4       73.46       73.12      4.65 o 
   3  -6   4       45.11       44.68      4.30 o 
   4  -6   4        4.29        8.94      2.74 o 
   5  -6   4       47.74       43.21      4.60 o 
   6  -6   4       42.04       58.84      4.63 o 
   7  -6   4       14.73       17.33      3.99 o 
   8  -6   4       66.07       69.83      5.64 o 
  -8  -5   4        3.63        9.15      3.86 o 
  -7  -5   4        0.88        3.76      3.51 o 
  -6  -5   4        0.02       -0.23      3.33 o 
  -5  -5   4        0.28        0.81      3.00 o 
  -4  -5   4      112.82      117.41      5.80 o 
  -3  -5   4       58.00       54.66      4.22 o 
  -2  -5   4        0.63       -2.11      2.52 o 
  -1  -5   4       97.46      111.96      4.73 o 
   0  -5   4      285.77      298.69      5.31 o 
   1  -5   4      591.99      635.36      9.93 o 
   2  -5   4      640.09      579.49     10.19 o 
   3  -5   4       62.65       58.42      3.97 o 
   4  -5   4       28.98       29.38      3.48 o 
   5  -5   4      460.26      428.97     10.08 o 
   6  -5   4       10.27        4.52      3.00 o 
   7  -5   4      201.88      190.82      7.64 o 
   8  -5   4       17.19       20.00      3.74 o 
   9  -5   4        0.71       -0.79      3.33 o 
  -8  -4   4       40.17       49.89      4.98 o 
  -7  -4   4       20.28       23.25      4.14 o 
  -6  -4   4       81.90       82.91      5.42 o 
  -5  -4   4        5.27        1.85      2.82 o 
  -4  -4   4      823.35      825.27     13.00 o 
  -3  -4   4        3.45        4.24      2.18 o 
  -2  -4   4      167.28      142.52      5.32 o 
  -1  -4   4      140.98      133.04      5.04 o 
   0  -4   4      384.14      419.60      5.92 o 
   1  -4   4      897.98      914.55     11.03 o 
   2  -4   4       23.51       35.91      2.90 o 
   3  -4   4       56.43       59.06      3.64 o 
   4  -4   4       12.10       13.16      2.90 o 
   5  -4   4      253.09      247.93      7.26 o 
   6  -4   4       11.12       10.27      3.00 o 
   7  -4   4       17.99       13.80      2.85 o 
   8  -4   4        5.51        9.02      3.35 o 
   9  -4   4        8.38        1.22      4.12 o 
  10  -4   4       65.73       73.54      5.82 o 
  -9  -3   4        6.88        4.32      4.17 o 
  -8  -3   4       16.14       13.47      4.04 o 
  -7  -3   4       39.95       43.51      4.22 o 
  -6  -3   4       36.70       34.79      3.84 o 
  -5  -3   4        6.25        8.71      2.90 o 
  -4  -3   4       58.67       60.74      3.99 o 
  -3  -3   4       44.54       48.58      3.25 o 
  -2  -3   4        5.61        6.63      2.08 o 
  -1  -3   4        0.04        2.01      1.55 o 
   0  -3   4      848.78      918.88      7.15 o 
   1  -3   4      787.09      787.97      9.36 o 
   2  -3   4     1663.59     1776.12     14.25 o 
   3  -3   4      165.04      192.88      5.45 o 
   4  -3   4      709.97      758.88     10.21 o 
   5  -3   4        7.76        6.30      2.08 o 
   6  -3   4       29.72       33.98      3.41 o 
   7  -3   4      362.00      344.23      9.18 o 
   8  -3   4       47.04       44.68      4.40 o 
   9  -3   4      136.23      141.55      7.38 o 
  10  -3   4        3.17        1.04      3.86 o 
  -9  -2   4       53.21       54.70      5.54 o 
  -8  -2   4        5.27        6.35      3.51 o 
  -7  -2   4       18.18       11.59      3.86 o 
  -6  -2   4      229.88      262.69      7.61 o 
  -5  -2   4      208.60      207.74      6.67 o 
  -4  -2   4       16.45       26.25      2.97 o 
  -3  -2   4       17.38       10.34      2.44 o 
  -2  -2   4     1344.84     1486.41     12.79 o 
  -1  -2   4        0.44       -1.42      1.42 o 
   0  -2   4      243.81      251.16      3.48 o 
   1  -2   4      212.51      229.52      4.67 o 
   2  -2   4      153.78      164.29      4.61 o 
   3  -2   4       43.77       49.07      2.90 o 
   4  -2   4      249.90      276.29      6.37 o 
   5  -2   4       65.42       51.21      3.33 o 
   6  -2   4        4.48        4.60      2.19 o 
   7  -2   4        1.23        2.21      2.54 o 
   8  -2   4      142.53      126.52      6.26 o 
   9  -2   4       18.87       20.66      3.71 o 
  10  -2   4       82.03       88.19      6.36 o 
  11  -2   4        5.66       11.51      4.29 o 
 -10  -1   4        0.57       -1.40      4.17 o 
  -9  -1   4        0.01        1.47      3.48 o 
  -8  -1   4        2.26        0.23      3.10 o 
  -7  -1   4       32.14       34.84      4.12 o 
  -6  -1   4      483.65      481.68      9.99 o 
  -5  -1   4        0.52       -2.29      2.29 o 
  -4  -1   4      367.46      413.34      7.46 o 
  -3  -1   4     1036.90      985.44     10.48 o 
  -2  -1   4        0.03        8.10      1.68 o 
  -1  -1   4      196.95      181.12      4.00 o 
   0  -1   4      542.70      583.70      4.82 o 
   1  -1   4      461.15      546.12      6.57 o 
   2  -1   4      526.37      520.54      6.60 o 
   3  -1   4     5200.52     5545.41    102.04 o 
   4  -1   4      527.65      520.50      7.61 o 
   5  -1   4       18.32       15.40      2.31 o 
   6  -1   4      457.86      438.36      8.71 o 
   7  -1   4       24.15       24.57      3.10 o 
   8  -1   4      379.23      390.69      9.69 o 
   9  -1   4       35.56       26.91      4.24 o 
  10  -1   4       38.70       33.55      4.55 o 
  11  -1   4       58.98       67.08      6.28 o 
 -10   0   4       13.15       15.27      4.40 o 
  -9   0   4        0.32       -3.12      3.66 o 
  -8   0   4        0.68        8.18      2.74 o 
  -7   0   4      112.59      117.97      5.52 o 
  -6   0   4        6.47        6.94      2.36 o 
  -5   0   4      701.60      755.53     10.46 o 
  -4   0   4      259.61      236.53      6.83 o 
  -3   0   4     4813.63     4727.12     98.86 o 
  -2   0   4       54.79       54.99      2.67 o 
  -1   0   4      412.33      415.81      5.59 o 
   0   0   4     8024.09     6935.69     70.33 o 
   1   0   4       68.31       67.23      2.60 o 
   2   0   4      963.96      851.57      7.97 o 
   3   0   4       56.61       57.84      2.75 o 
   4   0   4       23.80       29.91      3.00 o 
   5   0   4      135.80      133.37      4.51 o 
   6   0   4        1.20        0.79      1.85 o 
   7   0   4        7.81        6.38      2.64 o 
   8   0   4        0.78        2.16      3.48 o 
   9   0   4       82.98       87.51      5.67 o 
  10   0   4       18.32       18.02      4.24 o 
  11   0   4       15.77        9.71      5.16 o 
 -10   1   4        0.00        4.85      3.56 o 
  -9   1   4       28.07       22.46      4.68 o 
  -8   1   4       43.07       52.05      4.70 o 
  -7   1   4      252.32      264.32      7.79 o 
  -6   1   4        3.89        9.86      2.18 o 
  -5   1   4      186.96      188.87      5.78 o 
  -4   1   4     1194.99     1185.46     11.95 o 
  -3   1   4      399.57      346.99      5.88 o 
  -2   1   4      111.16       99.77      3.26 o 
  -1   1   4      242.08      235.46      4.11 o 
   0   1   4      328.36      344.57      3.33 o 
   1   1   4      719.76      725.12      6.78 o 
   2   1   4        9.46       11.03      1.35 o 
   3   1   4      143.41      165.32      4.18 o 
   4   1   4       95.07      104.54      3.66 o 
   5   1   4       13.01       18.22      2.08 o 
   6   1   4     1243.36     1311.59     13.58 o 
   7   1   4       49.23       43.60      3.79 o 
   8   1   4      712.87      698.34     12.13 o 
   9   1   4      138.18      135.44      6.61 o 
  10   1   4        3.83        3.53      3.68 o 
  11   1   4       17.00       24.19      4.65 o 
 -10   2   4        2.44        4.29      3.53 o 
  -9   2   4       13.21        8.28      3.84 o 
  -8   2   4        1.05        1.24      2.95 o 
  -7   2   4        1.13        1.07      2.52 o 
  -6   2   4       14.81       15.45      2.69 o 
  -5   2   4      184.99      177.12      5.65 o 
  -4   2   4     2225.17     2224.06     16.45 o 
  -3   2   4      712.18      723.01      8.51 o 
  -2   2   4       30.16       30.23      2.11 o 
  -1   2   4      301.95      337.88      5.04 o 
   0   2   4        9.25       16.57      2.46 o 
   1   2   4     1804.30     1721.60     46.50 o 
   2   2   4     2948.16     2754.44     63.20 o 
   3   2   4      863.78     1055.96      9.38 o 
   4   2   4      282.55      282.58      5.51 o 
   5   2   4       27.22       29.61      2.67 o 
   6   2   4      326.27      347.31      7.50 o 
   7   2   4       47.27       49.08      3.84 o 
   8   2   4      505.49      578.07     11.29 o 
   9   2   4        2.48       -0.20      3.23 o 
  10   2   4       39.44       35.33      4.55 o 
  11   2   4       83.21       79.29      6.64 o 
 -10   3   4       43.89       44.35      5.59 o 
  -9   3   4       17.72       17.25      3.81 o 
  -8   3   4       31.65       32.78      4.09 o 
  -7   3   4        5.38        6.22      2.69 o 
  -6   3   4       39.57       30.96      3.58 o 
  -5   3   4      320.20      293.76      7.19 o 
  -4   3   4      183.70      200.40      5.48 o 
  -3   3   4       87.92      100.01      3.89 o 
  -2   3   4      967.62      877.11      8.92 o 
  -1   3   4      316.32      298.35      4.96 o 
   0   3   4      103.59       89.35      2.52 o 
   1   3   4     1070.35     1180.70      9.36 o 
   2   3   4        1.26       -0.30      1.17 o 
   3   3   4     1118.14     1215.08     10.58 o 
   4   3   4      269.44      292.29      5.69 o 
   5   3   4      250.82      281.73      6.53 o 
   6   3   4       11.61        9.66      2.34 o 
   7   3   4      288.48      302.30      8.10 o 
   8   3   4      200.48      218.96      7.48 o 
   9   3   4        5.62        2.79      3.66 o 
  10   3   4      191.60      194.19      8.50 o 
  11   3   4        5.39        9.15      3.99 o 
 -10   4   4        0.89        4.73      3.66 o 
  -9   4   4       12.74       10.85      3.38 o 
  -8   4   4        4.01        4.34      3.43 o 
  -7   4   4        0.77        1.91      2.54 o 
  -6   4   4       21.84       17.48      2.82 o 
  -5   4   4      101.07       99.79      4.58 o 
  -4   4   4      431.79      396.52      7.69 o 
  -3   4   4      398.36      327.69      6.21 o 
  -2   4   4     1130.09     1184.16     11.05 o 
  -1   4   4     1822.93     1820.36     12.99 o 
   0   4   4      354.51      326.29      3.92 o 
   1   4   4     1910.44     1958.92     13.32 o 
   2   4   4       31.36       18.05      2.11 o 
   3   4   4      729.43      730.51      8.79 o 
   4   4   4      220.13      196.13      6.88 o 
   5   4   4       33.87       37.85      2.87 o 
   6   4   4      162.62      156.57      5.65 o 
   7   4   4        1.96        0.36      2.64 o 
   8   4   4       27.71       25.95      3.91 o 
   9   4   4       11.02       14.30      3.58 o 
  10   4   4        1.98        4.32      4.01 o 
  -9   5   4        2.55        0.76      3.68 o 
  -8   5   4      134.26      132.06      6.94 o 
  -7   5   4       62.51       69.04      4.73 o 
  -6   5   4      260.28      256.45      7.92 o 
  -5   5   4      179.64      163.90      6.08 o 
  -4   5   4       46.73       38.11      3.46 o 
  -3   5   4      309.52      275.24      6.63 o 
  -2   5   4      321.64      297.19      6.51 o 
  -1   5   4     2010.77     2054.65     15.12 o 
   0   5   4      116.37      122.89      2.87 o 
   1   5   4     1020.26      987.06     10.23 o 
   2   5   4       72.37       84.04      3.54 o 
   3   5   4      260.13      242.04      6.09 o 
   4   5   4      280.56      277.93      6.63 o 
   5   5   4      278.18      259.53      7.06 o 
   6   5   4        3.33        1.80      2.49 o 
   7   5   4       11.51        3.71      3.40 o 
   8   5   4        0.68        1.24      3.12 o 
   9   5   4       93.93       86.07      6.36 o 
  10   5   4        8.55       10.93      3.96 o 
  -9   6   4       15.69       24.01      4.68 o 
  -8   6   4        1.68        6.28      3.20 o 
  -7   6   4       63.04       67.64      5.03 o 
  -6   6   4      128.41      123.81      6.31 o 
  -5   6   4       29.35       28.08      3.33 o 
  -4   6   4      137.20      130.89      5.14 o 
  -3   6   4       64.04       73.07      4.02 o 
  -2   6   4      134.90       98.57      4.40 o 
  -1   6   4      119.37      107.16      4.22 o 
   0   6   4      715.29      639.14     20.91 o 
   1   6   4     1771.50     1746.33     14.89 o 
   2   6   4       53.70       52.20      3.25 o 
   3   6   4      336.87      321.73      7.35 o 
   4   6   4      209.17      179.87      6.11 o 
   5   6   4      124.77      112.37      5.32 o 
   6   6   4      151.67      175.40      6.54 o 
   7   6   4       14.85       12.07      3.66 o 
   8   6   4       74.58       81.78      5.75 o 
   9   6   4        0.22       -2.26      3.89 o 
  10   6   4        0.00        9.02      3.68 o 
  -8   7   4       24.97       23.48      4.78 o 
  -7   7   4        2.31        5.59      3.23 o 
  -6   7   4      359.09      351.85      9.94 o 
  -5   7   4       11.73        7.62      2.87 o 
  -4   7   4      164.50      147.00      6.08 o 
  -3   7   4      141.12      132.32      5.50 o 
  -2   7   4       34.38       30.91      3.18 o 
  -1   7   4       13.16       18.17      2.54 o 
   0   7   4        1.57        0.84      1.31 o 
   1   7   4      116.20      102.07      4.83 o 
   2   7   4      109.33       98.19      4.71 o 
   3   7   4       70.83       67.81      4.35 o 
   4   7   4      173.82      178.51      6.39 o 
   5   7   4       52.40       53.23      4.14 o 
   6   7   4        0.05        1.19      3.05 o 
   7   7   4      153.84      162.44      7.28 o 
   8   7   4       10.01        7.32      3.96 o 
   9   7   4        0.04       -0.28      3.86 o 
  -8   8   4       48.61       46.74      6.35 o 
  -7   8   4       49.12       49.13      5.24 o 
  -6   8   4       16.48       18.96      3.74 o 
  -5   8   4       23.17       29.27      4.12 o 
  -4   8   4       31.34       22.75      3.66 o 
  -3   8   4        9.08        7.14      2.52 o 
  -2   8   4        8.97       13.57      2.82 o 
  -1   8   4      140.69      132.90      5.52 o 
   0   8   4      106.28       96.22      3.47 o 
   1   8   4        0.38        4.83      1.98 o 
   2   8   4      461.62      456.27      9.98 o 
   3   8   4       43.15       41.48      4.04 o 
   4   8   4       77.58       89.37      5.54 o 
   5   8   4       32.71       32.33      4.12 o 
   6   8   4       34.73       31.11      4.63 o 
   7   8   4       75.24       79.98      5.87 o 
   8   8   4        1.08        5.34      3.84 o 
  -7   9   4       15.80       15.50      4.47 o 
  -6   9   4       38.35       38.78      5.41 o 
  -5   9   4       43.80       53.45      5.01 o 
  -4   9   4      294.98      312.56      9.88 o 
  -3   9   4        0.00        3.12      2.59 o 
  -2   9   4       78.44       75.69      5.06 o 
  -1   9   4      188.30      181.20      7.05 o 
   0   9   4       20.75       18.16      2.37 o 
   1   9   4       38.07       33.73      4.02 o 
   2   9   4      180.76      167.41      6.69 o 
   3   9   4       16.89       13.31      3.99 o 
   4   9   4        7.39        6.48      3.10 o 
   5   9   4        4.60        4.83      4.01 o 
   6   9   4        6.93        9.43      3.71 o 
   7   9   4        6.69        9.65      3.61 o 
  -6  10   4       50.98       60.11      6.28 o 
  -5  10   4        1.13        3.18      3.81 o 
  -4  10   4        7.52        3.00      3.76 o 
  -3  10   4        3.70        7.11      3.53 o 
  -2  10   4       22.11       26.91      3.94 o 
  -1  10   4       20.52       22.49      4.07 o 
   0  10   4       14.61       17.00      2.66 o 
   1  10   4        1.09       -0.66      3.10 o 
   2  10   4       15.32       21.50      3.46 o 
   3  10   4        1.54       -0.94      3.00 o 
   4  10   4       92.57       89.02      6.48 o 
   5  10   4        1.01       -4.12      4.12 o 
   6  10   4        0.69        7.47      3.28 o 
  -4  11   4        2.66       11.18      3.53 o 
  -3  11   4        3.85       -1.07      3.30 o 
  -2  11   4       14.64       16.85      4.19 o 
  -1  11   4        2.86        6.10      3.30 o 
   0  11   4       23.04       29.38      3.12 o 
   1  11   4       24.54       29.15      4.85 o 
   2  11   4        2.79       -2.06      3.46 o 
   3  11   4       30.73       31.10      4.62 o 
   4  11   4       10.88        5.54      4.04 o 
   0  -9   5        0.76        2.04      2.53 o 
   1  -9   5       59.69       58.46      6.13 o 
   2  -9   5       38.44       34.87      4.96 o 
  -3  -8   5        6.01       11.43      3.66 o 
  -2  -8   5       19.13       21.42      4.42 o 
  -1  -8   5       14.54       16.69      4.01 o 
   0  -8   5        0.04        1.07      2.24 o 
   1  -8   5        0.42        5.67      3.40 o 
   2  -8   5       34.74       41.93      4.98 o 
   3  -8   5       29.95       29.10      4.57 o 
   4  -8   5        1.35        3.40      3.63 o 
   5  -8   5        7.44        0.28      4.22 o 
  -5  -7   5       14.36       11.26      4.70 o 
  -4  -7   5        0.38        0.25      3.56 o 
  -3  -7   5        5.06        6.05      3.35 o 
  -2  -7   5       26.55       19.39      4.45 o 
  -1  -7   5       44.67       48.06      4.65 o 
   0  -7   5       56.51       59.47      3.51 o 
   1  -7   5        2.44        2.39      3.20 o 
   2  -7   5       48.89       51.67      4.73 o 
   3  -7   5       72.17       69.17      5.57 o 
   4  -7   5        1.16        3.23      2.90 o 
   5  -7   5       38.04       38.91      5.39 o 
   6  -7   5       63.46       67.08      5.52 o 
   7  -7   5       15.64       26.48      4.47 o 
  -6  -6   5       26.64       21.98      4.75 o 
  -5  -6   5        1.16       -0.74      3.51 o 
  -4  -6   5        0.03        1.60      3.23 o 
  -3  -6   5        7.08        4.07      3.53 o 
  -2  -6   5       79.78       89.01      5.21 o 
  -1  -6   5      234.43      217.54      7.56 o 
   0  -6   5       27.96       27.78      2.57 o 
   1  -6   5       76.76       67.38      4.88 o 
   2  -6   5      287.82      275.17      8.48 o 
   3  -6   5      200.67      195.90      7.51 o 
   4  -6   5        0.23       -2.67      2.95 o 
   5  -6   5        0.07        3.46      2.74 o 
   6  -6   5       45.93       45.24      5.06 o 
   7  -6   5        3.85       -3.51      3.91 o 
   8  -6   5       30.66       31.79      4.68 o 
  -7  -5   5        0.63       -3.48      3.66 o 
  -6  -5   5       20.46       20.73      4.45 o 
  -5  -5   5        1.27        0.23      5.46 o 
  -4  -5   5       19.06       20.68      3.66 o 
  -3  -5   5       50.76       56.25      4.50 o 
  -2  -5   5        0.06       -2.69      2.69 o 
  -1  -5   5        0.28       -2.39      2.39 o 
   0  -5   5       22.52       17.99      3.04 o 
   1  -5   5      535.80      565.76     10.20 o 
   2  -5   5      836.00      882.53     12.64 o 
   3  -5   5        0.09        1.37      2.74 o 
   4  -5   5       96.37       85.93      5.09 o 
   5  -5   5      514.06      477.26     10.85 o 
   6  -5   5        0.33        0.20      2.57 o 
   7  -5   5       98.82       95.66      5.92 o 
   8  -5   5      119.00      118.05      6.94 o 
   9  -5   5       35.50       39.49      5.03 o 
  -8  -4   5        3.35        1.37      4.14 o 
  -7  -4   5        1.42        5.18      3.35 o 
  -6  -4   5        3.87        1.78      3.33 o 
  -5  -4   5        8.90        9.68      3.38 o 
  -4  -4   5      323.71      302.87      8.87 o 
  -3  -4   5       17.75       17.33      3.18 o 
  -2  -4   5       61.20       52.68      3.86 o 
  -1  -4   5       93.78       88.82      4.58 o 
   0  -4   5       20.99       25.62      2.14 o 
   1  -4   5      278.40      288.81      7.21 o 
   2  -4   5        0.42        1.88      2.08 o 
   3  -4   5      223.82      226.05      6.62 o 
   4  -4   5      208.85      209.66      6.49 o 
   5  -4   5       60.69       64.11      4.25 o 
   6  -4   5        7.59       14.53      3.40 o 
   7  -4   5      111.86       92.07      6.05 o 
   8  -4   5       15.61       17.96      4.12 o 
   9  -4   5        4.22       -1.52      3.30 o 
  10  -4   5       24.71       27.77      4.93 o 
  -8  -3   5       48.20       47.25      5.74 o 
  -7  -3   5       16.44       13.77      3.86 o 
  -6  -3   5       45.70       47.17      4.45 o 
  -5  -3   5       71.37       85.04      4.81 o 
  -4  -3   5        1.98        1.80      2.54 o 
  -3  -3   5        0.26        5.08      2.24 o 
  -2  -3   5       60.80       57.00      3.76 o 
  -1  -3   5      124.40      114.75      4.56 o 
   0  -3   5        3.86        9.52      1.48 o 
   1  -3   5      108.31      121.57      4.40 o 
   2  -3   5        0.89        3.99      1.91 o 
   3  -3   5      573.75      662.08      9.65 o 
   4  -3   5      451.75      490.46      8.58 o 
   5  -3   5        2.61        4.65      2.06 o 
   6  -3   5       49.30       49.39      3.86 o 
   7  -3   5     1101.14     1056.77     15.38 o 
   8  -3   5      238.13      214.64      8.58 o 
   9  -3   5      159.33      156.38      7.58 o 
  10  -3   5        2.93        7.77      3.58 o 
  -9  -2   5        0.77        4.90      3.48 o 
  -8  -2   5       15.44       11.87      3.81 o 
  -7  -2   5        0.48        0.00      3.33 o 
  -6  -2   5      142.14      125.83      6.03 o 
  -5  -2   5      241.54      245.65      7.44 o 
  -4  -2   5      170.55      137.34      5.37 o 
  -3  -2   5      320.82      290.44      6.91 o 
  -2  -2   5      588.46      525.96      8.22 o 
  -1  -2   5      390.55      415.39      7.00 o 
   0  -2   5      992.30     1035.34     12.16 o 
   1  -2   5        1.27        0.00      1.68 o 
   2  -2   5      259.20      215.03      5.41 o 
   3  -2   5      938.78      943.67     10.69 o 
   4  -2   5        0.05       -1.96      1.96 o 
   5  -2   5       58.19       63.31      3.81 o 
   6  -2   5      152.16      159.90      5.62 o 
   7  -2   5        4.57        6.07      2.87 o 
   8  -2   5        0.53        1.22      2.97 o 
   9  -2   5        0.05        6.38      3.05 o 
  10  -2   5        0.85       10.52      3.12 o 
  -9  -1   5        0.08       -3.53      3.53 o 
  -8  -1   5       19.41       24.98      4.27 o 
  -7  -1   5      119.50       95.89      6.00 o 
  -6  -1   5      275.54      260.97      7.97 o 
  -5  -1   5        5.59        1.88      2.49 o 
  -4  -1   5      460.86      473.17      8.38 o 
  -3  -1   5      133.02      132.64      4.73 o 
  -2  -1   5       94.97      106.45      4.05 o 
  -1  -1   5       75.12       65.15      3.13 o 
   0  -1   5      483.87      514.37      5.43 o 
   1  -1   5      236.26      256.05      5.10 o 
   2  -1   5      521.90      575.99      7.59 o 
   3  -1   5      568.28      585.62      7.97 o 
   4  -1   5      126.12      137.04      4.51 o 
   5  -1   5       54.28       54.36      3.43 o 
   6  -1   5      358.96      372.94      8.19 o 
   7  -1   5       19.00       18.93      3.07 o 
   8  -1   5        7.42        9.05      3.25 o 
   9  -1   5      130.13      122.88      6.54 o 
  10  -1   5        3.61        2.97      3.63 o 
  11  -1   5       42.80       39.98      5.39 o 
  -9   0   5        0.46        2.03      3.68 o 
  -8   0   5        3.46        5.82      3.15 o 
  -7   0   5       56.93       60.22      4.58 o 
  -6   0   5       16.53       13.87      3.15 o 
  -5   0   5       21.56       20.56      4.07 o 
  -4   0   5      444.45      505.67      8.41 o 
  -3   0   5      208.11      213.59      5.68 o 
  -2   0   5     1321.40     1409.35     12.05 o 
  -1   0   5     1631.62     1709.08     12.56 o 
   0   0   5     1671.27     1698.43     11.53 o 
   1   0   5      383.76      393.13      5.86 o 
   2   0   5     2018.24     2082.18     13.68 o 
   3   0   5        1.21        0.10      1.45 o 
   4   0   5       79.18       71.73      3.56 o 
   5   0   5      532.90      524.32      8.37 o 
   6   0   5        1.17        3.96      2.34 o 
   7   0   5       61.36       57.23      4.22 o 
   8   0   5      121.43      113.91      5.85 o 
   9   0   5       71.96       69.58      5.31 o 
  10   0   5        4.17       12.12      3.33 o 
  11   0   5        8.54        9.60      4.24 o 
 -10   1   5        0.76       -0.28      3.51 o 
  -9   1   5       32.94       40.66      5.06 o 
  -8   1   5       12.63       11.84      3.30 o 
  -7   1   5       91.04       73.90      5.19 o 
  -6   1   5        1.42        2.34      2.44 o 
  -5   1   5      133.85      153.93      5.57 o 
  -4   1   5       27.73       24.20      3.13 o 
  -3   1   5     2595.11     2514.53     16.93 o 
  -2   1   5      215.72      178.51      4.72 o 
  -1   1   5      857.96      874.69      8.65 o 
   0   1   5     1516.39     1516.44     10.19 o 
   1   1   5       22.12       28.65      1.98 o 
   2   1   5       94.76       81.38      3.03 o 
   3   1   5      224.31      225.17      4.77 o 
   4   1   5        0.93        1.85      1.58 o 
   5   1   5     1003.39     1195.61     12.24 o 
   6   1   5      179.04      187.30      5.96 o 
   7   1   5       83.11       93.76      4.78 o 
   8   1   5      411.03      403.95      9.90 o 
   9   1   5       23.02       19.44      3.96 o 
  10   1   5       72.71       73.19      6.02 o 
  11   1   5       20.36       21.01      4.47 o 
 -10   2   5        1.43        4.78      3.71 o 
  -9   2   5        0.96        2.49      3.20 o 
  -8   2   5        8.09        4.14      3.38 o 
  -7   2   5        8.80        5.54      3.02 o 
  -6   2   5       30.31       30.45      3.38 o 
  -5   2   5      216.24      188.85      5.94 o 
  -4   2   5       77.79       90.95      4.15 o 
  -3   2   5      515.18      459.98      7.25 o 
  -2   2   5       52.44       44.25      2.54 o 
  -1   2   5      136.42       99.86      3.49 o 
   0   2   5      470.23      456.32      7.82 o 
   1   2   5     2884.23     2648.52     64.52 o 
   2   2   5      454.54      519.13      6.64 o 
   3   2   5       11.57        7.70      1.65 o 
   4   2   5      840.67      860.27      9.71 o 
   5   2   5      118.66       99.68      4.28 o 
   6   2   5      112.22      103.65      4.81 o 
   7   2   5      105.43       97.24      4.88 o 
   8   2   5       81.65       68.63      5.24 o 
   9   2   5       14.44        7.44      3.86 o 
  10   2   5        3.66        6.30      3.38 o 
  11   2   5        2.28        8.51      3.43 o 
 -10   3   5        5.87        2.54      4.19 o 
  -9   3   5       32.89       23.07      4.78 o 
  -8   3   5        4.08        3.53      2.85 o 
  -7   3   5      409.85      399.07     10.43 o 
  -6   3   5       16.83       22.18      3.25 o 
  -5   3   5      278.97      249.48      6.91 o 
  -4   3   5       19.67       16.77      2.59 o 
  -3   3   5      626.62      554.02      8.23 o 
  -2   3   5      303.57      283.52      5.85 o 
  -1   3   5        0.43        0.43      1.17 o 
   0   3   5     1406.33     1380.43     17.28 o 
   1   3   5        4.12        2.06      1.45 o 
   2   3   5     2497.63     2436.48     66.09 o 
   3   3   5      950.11     1130.53     10.66 o 
   4   3   5        0.04       -0.76      1.73 o 
   5   3   5      245.07      255.87      6.55 o 
   6   3   5       32.79       36.09      3.10 o 
   7   3   5      221.18      208.42      6.70 o 
   8   3   5       17.41       18.30      3.38 o 
   9   3   5      110.39       99.26      6.26 o 
  10   3   5       21.59       18.78      4.60 o 
  11   3   5        0.01       -3.35      3.94 o 
  -9   4   5       14.21       11.03      4.17 o 
  -8   4   5        9.78        9.99      3.35 o 
  -7   4   5       55.34       55.62      4.60 o 
  -6   4   5       16.45       19.87      3.30 o 
  -5   4   5       23.70       23.00      2.87 o 
  -4   4   5       28.82       24.40      2.62 o 
  -3   4   5       58.43       70.76      3.53 o 
  -2   4   5      272.30      223.55      5.54 o 
  -1   4   5      405.96      390.51      6.42 o 
   0   4   5        2.51        2.00      1.22 o 
   1   4   5     2333.95     2478.59     15.62 o 
   2   4   5      989.41     1051.58     10.41 o 
   3   4   5     1616.25     1757.44     14.01 o 
   4   4   5      271.76      283.98      6.58 o 
   5   4   5       32.86       42.24      3.18 o 
   6   4   5      407.21      420.23      9.11 o 
   7   4   5       17.84       16.08      3.43 o 
   8   4   5      158.50      158.60      6.90 o 
   9   4   5        6.73        5.87      3.96 o 
  10   4   5        7.98       16.08      3.89 o 
  -9   5   5        0.05       -3.33      3.33 o 
  -8   5   5        5.76       11.10      3.56 o 
  -7   5   5       30.82       35.43      3.79 o 
  -6   5   5       75.00       73.48      4.65 o 
  -5   5   5      116.60      108.49      5.70 o 
  -4   5   5       25.90       23.63      2.72 o 
  -3   5   5       52.48       47.69      3.25 o 
  -2   5   5        2.47       -0.71      1.63 o 
  -1   5   5      654.30      562.65      8.34 o 
   0   5   5       46.87       71.85      3.06 o 
   1   5   5       56.69       42.59      2.90 o 
   2   5   5      424.39      448.96      7.41 o 
   3   5   5        0.09        0.23      1.65 o 
   4   5   5      196.42      220.09      6.14 o 
   5   5   5       11.65        1.78      3.58 o 
   6   5   5      219.96      216.65      6.93 o 
   7   5   5       86.37       85.06      5.26 o 
   8   5   5       59.46       58.39      4.91 o 
   9   5   5       77.91       80.49      5.77 o 
  10   5   5        0.21        0.00      3.96 o 
  -9   6   5        1.79       -2.77      4.22 o 
  -8   6   5        9.80       14.18      3.89 o 
  -7   6   5        6.44        4.22      3.23 o 
  -6   6   5        0.27        5.39      2.57 o 
  -5   6   5        7.31        9.48      2.62 o 
  -4   6   5        5.19        7.27      2.31 o 
  -3   6   5        0.50        2.95      2.01 o 
  -2   6   5       23.28       23.94      2.47 o 
  -1   6   5       31.57       28.64      2.69 o 
   0   6   5      663.31      709.52      6.98 o 
   1   6   5       63.85       66.29      3.74 o 
   2   6   5       45.20       44.21      3.20 o 
   3   6   5      999.87     1016.85     12.22 o 
   4   6   5        1.60        0.15      2.06 o 
   5   6   5      325.95      330.63      8.47 o 
   6   6   5      148.22      156.99      6.46 o 
   7   6   5       58.44       56.79      4.88 o 
   8   6   5      100.00      112.67      6.33 o 
   9   6   5        1.16       -1.50      3.71 o 
  10   6   5       29.59       23.94      5.21 o 
  -8   7   5       88.94      100.88      6.92 o 
  -7   7   5        1.40        5.26      2.85 o 
  -6   7   5      129.19      144.86      6.87 o 
  -5   7   5        5.61        6.28      2.52 o 
  -4   7   5      111.63       95.28      5.16 o 
  -3   7   5      287.70      272.32      7.62 o 
  -2   7   5       16.19       14.28      2.36 o 
  -1   7   5      455.17      367.98      8.05 o 
   0   7   5       22.59       21.41      2.31 o 
   1   7   5      716.46      721.72     10.63 o 
   2   7   5       14.88       15.68      2.72 o 
   3   7   5       31.03       40.51      3.53 o 
   4   7   5      259.89      254.47      7.64 o 
   5   7   5        0.32       -1.65      2.82 o 
   6   7   5      103.57      110.45      5.95 o 
   7   7   5       33.33       28.44      4.60 o 
   8   7   5        0.36        1.47      3.53 o 
   9   7   5       11.73       11.61      4.45 o 
  -7   8   5       41.87       51.67      5.49 o 
  -6   8   5       48.70       60.64      5.18 o 
  -5   8   5        3.38        4.12      3.00 o 
  -4   8   5       18.98       18.22      3.51 o 
  -3   8   5        4.25        4.67      2.79 o 
  -2   8   5       30.53       30.27      3.61 o 
  -1   8   5       17.83       19.08      2.90 o 
   0   8   5        0.20        1.16      1.49 o 
   1   8   5      101.68      101.38      5.09 o 
   2   8   5      498.35      477.15      9.86 o 
   3   8   5        2.37       -3.05      3.05 o 
   4   8   5       17.83       14.46      3.53 o 
   5   8   5      116.29      122.13      6.26 o 
   6   8   5       13.87        6.00      3.53 o 
   7   8   5       28.92       27.34      4.42 o 
   8   8   5        1.56        8.77      3.86 o 
  -7   9   5       22.31       34.56      4.88 o 
  -6   9   5       74.54       86.23      6.33 o 
  -5   9   5       10.11        8.87      3.68 o 
  -4   9   5       44.58       44.55      4.40 o 
  -3   9   5        8.13        9.91      3.10 o 
  -2   9   5      214.31      186.68      7.15 o 
  -1   9   5      105.51      123.45      6.05 o 
   0   9   5       42.90       39.55      4.33 o 
   1   9   5       66.62       70.39      5.01 o 
   2   9   5      115.15      119.90      6.18 o 
   3   9   5      143.78      141.42      6.46 o 
   4   9   5       50.83       48.27      5.03 o 
   5   9   5       66.47       54.83      5.29 o 
   6   9   5       23.04       27.34      4.62 o 
   7   9   5        0.12       -1.85      3.51 o 
  -5  10   5       13.42       11.71      4.09 o 
  -4  10   5        0.69        0.76      2.85 o 
  -3  10   5       41.24       46.00      4.88 o 
  -2  10   5       10.69       11.92      3.30 o 
  -1  10   5      135.30      141.43      7.20 o 
   0  10   5      105.88       96.38      4.46 o 
   1  10   5        1.57        3.53      3.00 o 
   2  10   5        0.55        0.46      3.33 o 
   3  10   5        2.16        1.17      3.28 o 
   4  10   5        9.83        6.58      3.73 o 
   5  10   5        3.79        8.74      3.91 o 
   6  10   5        0.35        1.65      3.61 o 
  -4  11   5       20.72       24.67      4.65 o 
  -3  11   5        0.18        3.23      3.28 o 
  -2  11   5       18.01       26.45      4.50 o 
  -1  11   5        0.00       -2.54      3.30 o 
   0  11   5      102.89      103.67      4.89 o 
   1  11   5       10.82       13.36      3.81 o 
   2  11   5        1.95       -2.06      3.58 o 
   3  11   5        0.55        1.85      3.61 o 
   4  11   5       10.14       13.97      4.01 o 
  -2  -8   6        8.05       11.84      4.09 o 
  -1  -8   6        1.22        4.93      3.66 o 
   0  -8   6       16.46       11.63      3.24 o 
   1  -8   6        1.89        4.78      3.91 o 
   2  -8   6       31.51       33.39      4.88 o 
   3  -8   6        2.41        4.62      3.46 o 
   4  -8   6        7.19        6.71      3.61 o 
  -4  -7   6        2.19       -0.84      3.56 o 
  -3  -7   6        0.55        0.53      3.58 o 
  -2  -7   6        1.77        3.00      3.43 o 
  -1  -7   6       37.85       39.47      4.85 o 
   0  -7   6        8.06        6.22      2.62 o 
   1  -7   6       54.14       50.28      5.59 o 
   2  -7   6        8.82        9.45      3.86 o 
   3  -7   6        7.77       12.53      3.28 o 
   4  -7   6        3.67        7.22      3.33 o 
   5  -7   6       36.07       33.77      4.96 o 
   6  -7   6       11.27        9.86      3.56 o 
  -5  -6   6       11.02        6.68      4.24 o 
  -4  -6   6        0.00       10.72      2.82 o 
  -3  -6   6        0.52        1.17      3.38 o 
  -2  -6   6        7.60        2.44      3.66 o 
  -1  -6   6       29.92       33.80      3.99 o 
   0  -6   6        5.26        7.02      2.71 o 
   1  -6   6      286.05      279.04      8.94 o 
   2  -6   6        2.38        4.57      3.12 o 
   3  -6   6        9.09       10.44      3.30 o 
   4  -6   6       94.84       90.98      6.28 o 
   5  -6   6       13.04       14.43      3.53 o 
   6  -6   6      125.96      132.89      8.16 o 
   7  -6   6        0.39       -3.91      3.91 o 
  -6  -5   6        3.26        3.18      3.58 o 
  -5  -5   6       79.02       70.78      5.90 o 
  -4  -5   6        3.36        2.24      3.28 o 
  -3  -5   6       49.10       54.55      4.88 o 
  -2  -5   6       66.34       63.48      4.70 o 
  -1  -5   6        0.89        3.40      2.85 o 
   0  -5   6       59.67       53.79      4.04 o 
   1  -5   6       30.32       33.04      4.17 o 
   2  -5   6        0.95        5.49      2.72 o 
   3  -5   6       42.87       43.13      3.94 o 
   4  -5   6      116.41      112.42      5.95 o 
   5  -5   6       31.40       33.57      4.09 o 
   6  -5   6        8.29        4.93      3.35 o 
   7  -5   6       68.63       77.33      5.72 o 
   8  -5   6        6.21        7.88      3.63 o 
  -7  -4   6        0.19       -2.92      3.71 o 
  -6  -4   6        3.13        1.45      3.40 o 
  -5  -4   6       27.25       14.33      3.99 o 
  -4  -4   6        1.31        4.65      2.85 o 
  -3  -4   6        2.97        0.74      2.92 o 
  -2  -4   6        8.83        9.07      2.62 o 
  -1  -4   6      195.45      199.61      6.75 o 
   0  -4   6      569.64      558.77     12.76 o 
   1  -4   6       12.31        5.41      2.90 o 
   2  -4   6        2.93        3.53      2.57 o 
   3  -4   6      145.65      144.99      5.88 o 
   4  -4   6        0.11       -2.41      2.41 o 
   5  -4   6       15.07       15.55      3.05 o 
   6  -4   6        0.06       -3.18      3.18 o 
   7  -4   6        8.22       16.82      3.38 o 
   8  -4   6       61.91       50.02      5.49 o 
   9  -4   6       25.68       14.43      5.16 o 
  -8  -3   6       13.47       14.03      4.70 o 
  -7  -3   6       12.17       15.85      4.01 o 
  -6  -3   6       75.43       71.44      5.42 o 
  -5  -3   6       37.95       29.63      4.04 o 
  -4  -3   6        3.57        1.83      2.90 o 
  -3  -3   6       34.64       34.34      4.42 o 
  -2  -3   6       13.80       12.25      2.85 o 
  -1  -3   6      417.24      401.38      8.48 o 
   0  -3   6       24.60       20.43      2.18 o 
   1  -3   6       47.62       46.22      3.56 o 
   2  -3   6        4.60        5.23      2.24 o 
   3  -3   6      498.61      542.76      9.38 o 
   4  -3   6        0.87        3.61      2.13 o 
   5  -3   6        3.69       -0.51      2.57 o 
   6  -3   6       48.28       38.33      4.02 o 
   7  -3   6        0.13        0.41      2.85 o 
   8  -3   6        0.34        3.18      3.48 o 
   9  -3   6       56.90       55.97      5.29 o 
  10  -3   6       49.23       55.48      5.85 o 
  -8  -2   6        0.09        5.97      3.53 o 
  -7  -2   6        4.08        3.02      3.51 o 
  -6  -2   6       23.44       28.26      3.76 o 
  -5  -2   6       30.87       24.93      3.81 o 
  -4  -2   6      230.76      198.03      6.75 o 
  -3  -2   6       70.94       73.86      4.35 o 
  -2  -2   6      346.51      425.15      7.99 o 
  -1  -2   6       62.40       69.59      3.64 o 
   0  -2   6      551.58      586.96     25.82 o 
   1  -2   6       77.59       86.22      3.81 o 
   2  -2   6     1248.43     1407.17     13.49 o 
   3  -2   6       12.85       10.09      2.08 o 
   4  -2   6      113.40      118.23      4.66 o 
   5  -2   6      769.13      751.53     11.18 o 
   6  -2   6      153.47      171.21      6.16 o 
   7  -2   6      136.23      139.62      6.36 o 
   8  -2   6        3.87        4.24      3.10 o 
   9  -2   6        0.55        1.91      3.05 o 
  10  -2   6      173.04      164.27      8.42 o 
  -9  -1   6        0.68        6.40      3.61 o 
  -8  -1   6       11.68       25.28      4.24 o 
  -7  -1   6       46.15       57.31      5.24 o 
  -6  -1   6       78.54       81.44      5.47 o 
  -5  -1   6        3.54        5.74      2.59 o 
  -4  -1   6      154.90      166.88      6.01 o 
  -3  -1   6        3.46        6.22      2.16 o 
  -2  -1   6       30.30       33.07      2.92 o 
  -1  -1   6      720.85      680.24      9.06 o 
   0  -1   6       42.89       46.07      2.01 o 
   1  -1   6      729.65      792.25      9.40 o 
   2  -1   6       85.16      111.04      4.02 o 
   3  -1   6      211.89      199.78      5.56 o 
   4  -1   6      117.44      107.20      4.43 o 
   5  -1   6        5.92       10.26      2.24 o 
   6  -1   6       45.07       45.07      3.53 o 
   7  -1   6       52.54       42.78      3.91 o 
   8  -1   6      326.77      321.82      9.33 o 
   9  -1   6        0.01        3.43      3.33 o 
  10  -1   6        2.85        2.31      3.10 o 
  -9   0   6        5.94        6.73      4.14 o 
  -8   0   6       53.02       54.11      5.39 o 
  -7   0   6        1.78       -3.30      3.30 o 
  -6   0   6       33.29       41.15      3.89 o 
  -5   0   6      128.03      111.08      5.42 o 
  -4   0   6       15.24        6.25      2.46 o 
  -3   0   6       20.49       26.30      2.74 o 
  -2   0   6       63.70       67.74      3.56 o 
  -1   0   6      500.37      516.48      7.58 o 
   0   0   6      592.20      625.65      7.98 o 
   1   0   6      379.90      352.67      6.11 o 
   2   0   6       70.84       56.82      3.08 o 
   3   0   6      245.42      244.48      5.92 o 
   4   0   6       70.34       57.32      3.43 o 
   5   0   6      707.02      741.80     10.43 o 
   6   0   6       16.89        6.86      4.27 o 
   7   0   6      310.49      274.29      7.98 o 
   8   0   6       97.52      101.87      5.54 o 
   9   0   6        0.87        3.53      3.25 o 
  10   0   6       47.70       45.04      5.54 o 
  11   0   6        1.69       11.25      3.63 o 
  -9   1   6        6.65        9.53      3.94 o 
  -8   1   6       14.82       25.99      3.86 o 
  -7   1   6       38.29       38.83      3.96 o 
  -6   1   6        2.80        3.10      3.30 o 
  -5   1   6      717.24      728.57     11.35 o 
  -4   1   6      261.38      264.70      6.88 o 
  -3   1   6      276.20      219.75      5.92 o 
  -2   1   6     1115.66     1081.08     11.16 o 
  -1   1   6       19.12       19.24      2.29 o 
   0   1   6       90.25       77.03      3.69 o 
   1   1   6       29.10       24.53      2.01 o 
   2   1   6        7.12       10.37      1.78 o 
   3   1   6      784.02      878.89      9.70 o 
   4   1   6      801.68      813.69      9.90 o 
   5   1   6      804.64      839.68     10.68 o 
   6   1   6      519.10      590.75      9.89 o 
   7   1   6       73.17       82.76      4.63 o 
   8   1   6        8.58        5.39      3.33 o 
   9   1   6       37.32       36.29      4.30 o 
  10   1   6       15.26       14.36      3.71 o 
  11   1   6        4.89       10.04      3.91 o 
  -9   2   6       74.46       76.92      6.30 o 
  -8   2   6        7.78       14.63      3.48 o 
  -7   2   6        1.38       -1.22      2.92 o 
  -6   2   6       96.51       98.72      5.09 o 
  -5   2   6        2.79        8.36      2.29 o 
  -4   2   6       66.87       53.09      3.48 o 
  -3   2   6      183.73      167.98      5.22 o 
  -2   2   6       91.64       99.25      3.97 o 
  -1   2   6        2.23        1.96      1.55 o 
   0   2   6        1.91        0.23      1.24 o 
   1   2   6      240.12      283.80      5.28 o 
   2   2   6      829.11      911.58      9.56 o 
   3   2   6      516.57      530.94      7.53 o 
   4   2   6      293.35      272.98      6.33 o 
   5   2   6       50.60       52.01      3.25 o 
   6   2   6      308.37      300.86      7.52 o 
   7   2   6       36.90       46.56      4.02 o 
   8   2   6      430.02      414.72     10.49 o 
   9   2   6      187.68      185.47      7.66 o 
  10   2   6       13.35       13.87      4.14 o 
  11   2   6        1.55       -2.24      4.04 o 
  -9   3   6        4.54        4.22      4.01 o 
  -8   3   6        7.42        7.47      3.63 o 
  -7   3   6       53.17       47.51      4.63 o 
  -6   3   6        7.05        5.28      3.76 o 
  -5   3   6       28.34       22.72      2.92 o 
  -4   3   6       39.45       24.22      2.87 o 
  -3   3   6       23.82       28.77      2.54 o 
  -2   3   6      457.81      421.41      7.24 o 
  -1   3   6        0.01        3.66      1.42 o 
   0   3   6     1648.09     1540.46     32.94 o 
   1   3   6        4.95        0.94      1.52 o 
   2   3   6        0.12        3.66      1.60 o 
   3   3   6        7.26        0.00      3.40 o 
   4   3   6      340.07      374.12      6.92 o 
   5   3   6       94.12       84.07      4.10 o 
   6   3   6       96.12       93.70      4.88 o 
   7   3   6        1.33        0.69      2.77 o 
   8   3   6      162.79      158.02      6.92 o 
   9   3   6       24.86       16.92      4.29 o 
  10   3   6        8.43        1.02      3.99 o 
  -9   4   6        9.53        9.12      4.19 o 
  -8   4   6        0.12        4.29      3.40 o 
  -7   4   6      104.11       86.82      5.72 o 
  -6   4   6       14.01       17.23      3.23 o 
  -5   4   6       31.78       27.37      3.28 o 
  -4   4   6      281.21      253.49      7.01 o 
  -3   4   6      486.83      508.18      8.74 o 
  -2   4   6      382.41      328.62      7.10 o 
  -1   4   6        3.12        2.08      1.55 o 
   0   4   6        8.55        8.32      2.10 o 
   1   4   6      118.67      145.24      4.48 o 
   2   4   6       15.59       14.31      2.34 o 
   3   4   6       91.02       99.60      4.07 o 
   4   4   6      477.05      477.98      8.05 o 
   5   4   6      248.15      266.56      7.01 o 
   6   4   6      128.76      109.50      5.47 o 
   7   4   6        5.14        0.53      2.92 o 
   8   4   6      216.79      223.73      7.94 o 
   9   4   6        3.49        6.43      3.84 o 
  10   4   6       81.87       84.20      6.33 o 
  -9   5   6        2.42       -2.21      3.99 o 
  -8   5   6        9.69       13.08      3.76 o 
  -7   5   6       41.65       44.04      4.65 o 
  -6   5   6      118.74      113.31      5.70 o 
  -5   5   6      119.73       86.77      5.06 o 
  -4   5   6       52.38       53.84      3.86 o 
  -3   5   6        0.47        0.99      1.80 o 
  -2   5   6      255.42      230.57      6.25 o 
  -1   5   6      346.52      315.54      6.51 o 
   0   5   6      382.34      407.68      8.47 o 
   1   5   6       24.30       26.15      2.52 o 
   2   5   6      203.83      178.38      5.17 o 
   3   5   6      227.98      236.97      6.12 o 
   4   5   6       49.86       47.44      3.43 o 
   5   5   6        0.16        2.77      2.06 o 
   6   5   6       18.67       17.91      3.18 o 
   7   5   6       98.16       90.84      5.34 o 
   8   5   6        2.80        6.66      3.53 o 
   9   5   6        2.51        6.99      3.81 o 
  10   5   6       13.69        8.08      4.68 o 
  -8   6   6        0.11       -3.56      3.56 o 
  -7   6   6       99.80      116.82      6.74 o 
  -6   6   6        0.42       -0.20      3.18 o 
  -5   6   6       90.09       97.39      5.24 o 
  -4   6   6      145.89      137.02      5.80 o 
  -3   6   6      129.17      116.53      5.55 o 
  -2   6   6       51.87       56.28      3.58 o 
  -1   6   6        6.28        5.18      2.31 o 
   0   6   6       21.85       19.83      2.13 o 
   1   6   6       45.22       37.75      3.15 o 
   2   6   6      110.69      107.62      4.66 o 
   3   6   6      142.41      137.20      5.22 o 
   4   6   6       12.13       17.99      2.85 o 
   5   6   6        0.29        2.52      2.49 o 
   6   6   6       14.65       16.08      3.25 o 
   7   6   6       70.73       71.23      5.16 o 
   8   6   6        9.97        5.03      3.73 o 
   9   6   6       14.39       16.54      4.47 o 
  10   6   6      103.07      106.31      7.83 o 
  -8   7   6        0.28       -3.86      3.86 o 
  -7   7   6       12.01       17.56      3.58 o 
  -6   7   6        4.03       -0.89      3.40 o 
  -5   7   6       32.55       31.82      3.94 o 
  -4   7   6       40.51       34.92      3.56 o 
  -3   7   6      113.48      104.24      5.21 o 
  -2   7   6       20.63       15.86      2.77 o 
  -1   7   6      166.25      151.25      5.78 o 
   0   7   6       42.95       46.62      2.53 o 
   1   7   6       77.04       77.02      4.27 o 
   2   7   6      194.05      178.60      6.14 o 
   3   7   6       79.86       70.69      4.37 o 
   4   7   6      115.55      122.45      5.70 o 
   5   7   6      210.68      202.18      7.28 o 
   6   7   6      118.19      118.22      6.13 o 
   7   7   6       28.53       14.46      4.42 o 
   8   7   6        5.69        8.10      3.38 o 
   9   7   6        4.50        3.25      4.37 o 
  -7   8   6        0.10        3.71      3.40 o 
  -6   8   6       21.73       24.52      4.19 o 
  -5   8   6       29.69       37.92      4.24 o 
  -4   8   6        3.69        4.95      2.62 o 
  -3   8   6       10.57       11.94      3.33 o 
  -2   8   6       94.43      102.10      5.21 o 
  -1   8   6       44.09       49.16      3.84 o 
   0   8   6       81.18       75.49      3.26 o 
   1   8   6      134.54      139.91      5.95 o 
   2   8   6       14.28       16.52      3.28 o 
   3   8   6       43.39       44.02      3.97 o 
   4   8   6        8.45        7.32      3.35 o 
   5   8   6        3.37        4.14      3.46 o 
   6   8   6        6.93       10.26      3.30 o 
   7   8   6       10.24        5.59      4.50 o 
   8   8   6       14.03       15.17      4.19 o 
  -6   9   6        0.24        5.28      3.20 o 
  -5   9   6        0.79        0.74      3.38 o 
  -4   9   6       10.34       14.20      2.87 o 
  -3   9   6        1.39        3.89      3.00 o 
  -2   9   6       53.83       53.99      4.98 o 
  -1   9   6       58.83       57.45      4.63 o 
   0   9   6       20.40       24.28      2.91 o 
   1   9   6        8.65       10.21      2.95 o 
   2   9   6       19.07       27.98      3.71 o 
   3   9   6      102.85       95.19      5.90 o 
   4   9   6       40.81       49.48      4.70 o 
   5   9   6       16.71       17.96      4.07 o 
   6   9   6        7.33        4.45      4.01 o 
   7   9   6        9.98       16.26      3.58 o 
  -5  10   6        0.05       -3.86      3.86 o 
  -4  10   6        0.63        3.05      3.30 o 
  -3  10   6       30.64       34.84      4.60 o 
  -2  10   6        0.02       -2.08      3.05 o 
  -1  10   6        0.03       -1.58      3.28 o 
   0  10   6        2.96        1.10      4.24 o 
   1  10   6        2.68        0.89      3.02 o 
   2  10   6       47.18       57.42      4.88 o 
   3  10   6       17.05       17.30      3.76 o 
   4  10   6       36.97       47.32      5.18 o 
   5  10   6        1.44       -3.61      3.76 o 
   6  10   6        6.84        3.28      3.91 o 
  -4  11   6        2.62        4.55      3.58 o 
  -3  11   6        0.30       -3.96      3.96 o 
  -2  11   6        0.03       -2.62      3.40 o 
  -1  11   6       12.50        2.57      4.04 o 
   0  11   6       45.53       43.94      3.50 o 
   1  11   6        1.72       -0.76      3.63 o 
   2  11   6        0.00       -3.84      3.84 o 
   3  11   6        7.91        7.11      3.84 o 
   4  11   6        5.32       11.76      4.04 o 
  -2  -7   7       68.29       69.22      6.20 o 
  -1  -7   7        0.21        3.96      3.63 o 
   0  -7   7       24.37       26.61      3.31 o 
   1  -7   7       36.70       35.02      5.08 o 
   2  -7   7       55.36       65.68      5.31 o 
   3  -7   7        2.48        5.46      3.35 o 
   4  -7   7        1.13        5.89      3.58 o 
   5  -7   7        9.49       11.69      4.27 o 
  -4  -6   7        2.00        1.35      3.38 o 
  -3  -6   7        1.33        1.78      3.81 o 
  -2  -6   7       15.94       17.79      3.68 o 
  -1  -6   7       10.97       14.30      3.86 o 
   0  -6   7      160.32      159.66      5.19 o 
   1  -6   7       84.13       85.58      6.18 o 
   2  -6   7       15.41       14.36      3.81 o 
   3  -6   7        0.70        3.71      3.30 o 
   4  -6   7       95.53       89.02      6.18 o 
   5  -6   7        0.62       -3.33      3.33 o 
   6  -6   7       62.81       65.12      5.34 o 
   7  -6   7       47.45       49.61      5.31 o 
  -5  -5   7       20.12       20.02      4.50 o 
  -4  -5   7        0.10       -3.68      3.68 o 
  -3  -5   7       34.75       44.12      4.09 o 
  -2  -5   7       24.45       17.84      4.24 o 
  -1  -5   7        1.10        1.24      3.10 o 
   0  -5   7       70.48       78.59      3.82 o 
   1  -5   7      309.28      316.58      9.25 o 
   2  -5   7       40.42       55.23      4.55 o 
   3  -5   7      149.90      150.11      6.72 o 
   4  -5   7       98.72      107.61      5.85 o 
   5  -5   7        4.84        6.55      3.46 o 
   6  -5   7       10.73        9.35      3.56 o 
   7  -5   7        3.88        2.85      3.51 o 
   8  -5   7        0.36       -0.28      3.91 o 
  -6  -4   7        1.57        5.51      3.79 o 
  -5  -4   7       24.78       28.43      4.47 o 
  -4  -4   7       20.07       24.47      3.51 o 
  -3  -4   7       11.35        2.06      3.53 o 
  -2  -4   7       22.30       19.67      3.96 o 
  -1  -4   7       44.97       54.65      4.35 o 
   0  -4   7       77.67       75.36      3.31 o 
   1  -4   7       40.11       38.12      3.86 o 
   2  -4   7      109.87      113.01      5.60 o 
   3  -4   7       30.62       34.11      3.81 o 
   4  -4   7      105.78      103.25      5.80 o 
   5  -4   7        0.03       -0.20      2.87 o 
   6  -4   7      369.82      360.82     10.40 o 
   7  -4   7       88.23       73.61      5.77 o 
   8  -4   7      212.29      211.92      8.98 o 
   9  -4   7       25.15       23.91      4.98 o 
  -7  -3   7       17.77       16.34      4.50 o 
  -6  -3   7       10.85       16.54      3.86 o 
  -5  -3   7       27.81       23.91      4.42 o 
  -4  -3   7        5.09        7.70      2.92 o 
  -3  -3   7      159.38      156.93      6.44 o 
  -2  -3   7       20.58       22.72      3.02 o 
  -1  -3   7      195.41      193.96      6.67 o 
   0  -3   7        2.78        1.84      2.08 o 
   1  -3   7       22.77       24.83      3.25 o 
   2  -3   7     1238.74     1292.65     14.84 o 
   3  -3   7       28.34       28.84      3.28 o 
   4  -3   7       24.48       25.31      3.38 o 
   5  -3   7       48.95       40.01      3.99 o 
   6  -3   7        3.13        0.41      3.05 o 
   7  -3   7       12.05        6.78      3.40 o 
   8  -3   7       10.25       17.73      3.48 o 
   9  -3   7        5.96        0.53      3.96 o 
  -8  -2   7        0.33        6.99      3.76 o 
  -7  -2   7        7.45       10.82      4.01 o 
  -6  -2   7       19.41       25.44      3.91 o 
  -5  -2   7       78.08       74.95      4.98 o 
  -4  -2   7      171.66      167.61      6.92 o 
  -3  -2   7       10.66        3.40      3.00 o 
  -2  -2   7        5.83       10.75      2.46 o 
  -1  -2   7       55.90       57.71      3.81 o 
   0  -2   7       22.61       27.21      2.05 o 
   1  -2   7      118.40      115.23      4.76 o 
   2  -2   7        0.07        1.30      2.11 o 
   3  -2   7       30.60       29.81      3.35 o 
   4  -2   7        4.30        3.61      2.64 o 
   5  -2   7      339.90      315.11      8.49 o 
   6  -2   7      156.52      141.35      6.16 o 
   7  -2   7        6.72        9.78      3.15 o 
   8  -2   7       18.96       29.32      3.89 o 
   9  -2   7        0.63       -0.51      3.46 o 
  10  -2   7       67.53       73.59      6.30 o 
  -8  -1   7        6.17       13.59      4.12 o 
  -7  -1   7       14.07       13.85      4.04 o 
  -6  -1   7        5.45       11.36      3.58 o 
  -5  -1   7       38.79       48.82      4.22 o 
  -4  -1   7       46.23       49.72      4.47 o 
  -3  -1   7      468.29      520.15      9.42 o 
  -2  -1   7      215.54      213.05      6.42 o 
  -1  -1   7        0.10        1.47      1.68 o 
   0  -1   7        1.59       -1.88      1.88 o 
   1  -1   7      312.64      272.88      6.71 o 
   2  -1   7       59.45       64.71      3.79 o 
   3  -1   7       98.79       87.28      3.97 o 
   4  -1   7     1043.40     1162.77     13.15 o 
   5  -1   7      101.06       93.09      4.50 o 
   6  -1   7        6.66        4.50      2.69 o 
   7  -1   7      195.95      183.17      7.00 o 
   8  -1   7        0.52        1.50      3.02 o 
   9  -1   7       72.83       62.26      5.77 o 
  10  -1   7        2.13       10.95      3.81 o 
  -8   0   7       26.45       28.54      4.98 o 
  -7   0   7        4.75        0.91      3.58 o 
  -6   0   7        5.97        5.72      3.30 o 
  -5   0   7       21.03       13.70      3.43 o 
  -4   0   7      490.61      493.02      9.63 o 
  -3   0   7       96.34      102.38      4.68 o 
  -2   0   7       85.63       96.09      4.20 o 
  -1   0   7        2.60        1.63      1.88 o 
   0   0   7      110.68      134.57      4.55 o 
   1   0   7        9.98       11.79      1.91 o 
   2   0   7       35.59       32.36      2.97 o 
   3   0   7      145.01      141.36      4.86 o 
   4   0   7      353.68      395.11      8.01 o 
   5   0   7      680.91      722.72     10.99 o 
   6   0   7       49.65       37.98      5.21 o 
   7   0   7      153.68      155.57      6.69 o 
   8   0   7       32.97       32.28      5.11 o 
   9   0   7       50.40       36.65      5.08 o 
  10   0   7      155.27      167.36      8.39 o 
  -9   1   7        1.18        0.84      3.94 o 
  -8   1   7        4.81       10.80      3.84 o 
  -7   1   7        1.25        0.46      3.15 o 
  -6   1   7       97.73      104.06      6.13 o 
  -5   1   7        2.48        2.29      3.10 o 
  -4   1   7      126.44      117.82      5.22 o 
  -3   1   7       40.59       48.45      3.48 o 
  -2   1   7       59.63       55.40      3.56 o 
  -1   1   7      509.31      490.86      7.88 o 
   0   1   7      188.79      163.58      3.50 o 
   1   1   7       46.02       38.49      2.57 o 
   2   1   7       54.79       49.96      3.00 o 
   3   1   7     1514.16     1478.63     13.65 o 
   4   1   7       22.08       22.95      2.85 o 
   5   1   7     1114.97     1135.29     13.24 o 
   6   1   7      327.99      335.70      8.24 o 
   7   1   7      205.41      209.97      7.33 o 
   8   1   7      145.58      139.54      6.72 o 
   9   1   7        0.02        0.00      3.35 o 
  10   1   7       18.19       10.49      4.57 o 
  -9   2   7        6.70        5.01      4.47 o 
  -8   2   7       37.07       34.51      5.16 o 
  -7   2   7        5.51        6.61      3.53 o 
  -6   2   7        3.98        8.61      2.72 o 
  -5   2   7      308.04      261.44      8.00 o 
  -4   2   7      123.71      117.62      5.11 o 
  -3   2   7      227.89      216.41      6.34 o 
  -2   2   7       22.97       17.89      2.57 o 
  -1   2   7      268.35      251.86      6.02 o 
   0   2   7       45.05       54.92      2.16 o 
   1   2   7      957.66     1070.60     11.01 o 
   2   2   7      187.68      177.58      5.15 o 
   3   2   7       68.41       70.95      3.48 o 
   4   2   7        9.70        4.88      2.13 o 
   5   2   7      122.35      124.27      5.09 o 
   6   2   7     1075.94     1082.42     13.81 o 
   7   2   7      209.32      192.94      7.21 o 
   8   2   7       13.30       13.52      3.33 o 
   9   2   7       39.53       35.71      4.73 o 
  10   2   7        0.67        3.84      3.28 o 
  -9   3   7        8.54       14.23      3.66 o 
  -8   3   7        0.29        1.98      3.30 o 
  -7   3   7        2.02        2.21      3.00 o 
  -6   3   7        2.59        2.57      2.59 o 
  -5   3   7        8.57        6.63      2.36 o 
  -4   3   7      105.90       96.96      4.68 o 
  -3   3   7       25.36       18.15      2.54 o 
  -2   3   7      295.81      284.43      6.91 o 
  -1   3   7       16.50       16.06      1.96 o 
   0   3   7      772.91      821.74      7.14 o 
   1   3   7       24.55       19.21      2.36 o 
   2   3   7      212.32      210.08      5.50 o 
   3   3   7      299.93      283.20      6.53 o 
   4   3   7       14.28       19.87      2.31 o 
   5   3   7      665.58      717.58     10.53 o 
   6   3   7      113.42      116.15      5.16 o 
   7   3   7      808.31      842.02     13.55 o 
   8   3   7       78.07       72.05      5.26 o 
   9   3   7       12.42       14.97      4.09 o 
  10   3   7       36.53       38.02      4.80 o 
  -9   4   7       11.28       11.59      4.27 o 
  -8   4   7        0.28       -3.38      3.38 o 
  -7   4   7       24.60       25.46      4.04 o 
  -6   4   7       26.10       23.10      3.53 o 
  -5   4   7       15.89       10.77      2.59 o 
  -4   4   7      132.04      124.82      5.32 o 
  -3   4   7       15.67       14.36      2.57 o 
  -2   4   7      844.27      767.39     10.66 o 
  -1   4   7      171.86      131.10      4.81 o 
   0   4   7      133.16      107.74      3.01 o 
   1   4   7     1400.13     1440.18     13.35 o 
   2   4   7        0.49       -1.32      1.85 o 
   3   4   7      181.64      162.87      5.12 o 
   4   4   7        0.17        1.93      1.98 o 
   5   4   7        3.66        0.91      2.46 o 
   6   4   7        0.25       -2.46      2.46 o 
   7   4   7       35.72       34.59      3.89 o 
   8   4   7       99.00      100.60      6.03 o 
   9   4   7      289.05      267.71      9.93 o 
  10   4   7       46.34       41.86      5.29 o 
  -8   5   7       11.21       17.40      4.04 o 
  -7   5   7       10.90       14.89      3.35 o 
  -6   5   7        4.88        5.41      2.82 o 
  -5   5   7       17.10       14.61      3.13 o 
  -4   5   7       57.07       65.31      4.42 o 
  -3   5   7       16.35       18.32      2.74 o 
  -2   5   7      331.39      312.59      7.65 o 
  -1   5   7      472.34      463.96      8.38 o 
   0   5   7       11.57       17.33      1.78 o 
   1   5   7       39.31       33.76      2.90 o 
   2   5   7      980.42      982.36     11.63 o 
   3   5   7      323.87      336.25      7.78 o 
   4   5   7      129.23      114.53      5.04 o 
   5   5   7      222.89      223.11      6.98 o 
   6   5   7       50.41       46.26      4.22 o 
   7   5   7      197.49      200.96      7.38 o 
   8   5   7        7.89        6.83      3.79 o 
   9   5   7      218.28      216.27      8.98 o 
  10   5   7       31.25       31.84      5.51 o 
  -8   6   7        0.01        3.79      3.28 o 
  -7   6   7       13.99       18.04      4.01 o 
  -6   6   7        2.32        2.87      2.69 o 
  -5   6   7        0.10        0.99      2.39 o 
  -4   6   7      244.54      234.14      7.72 o 
  -3   6   7        0.15        1.50      2.26 o 
  -2   6   7      304.70      263.64      7.27 o 
  -1   6   7       13.78       10.27      2.36 o 
   0   6   7      659.58      660.22      7.31 o 
   1   6   7      612.36      626.35      9.86 o 
   2   6   7        3.80        0.71      2.13 o 
   3   6   7      468.79      474.08      9.40 o 
   4   6   7      108.64      113.32      5.39 o 
   5   6   7       71.73       68.09      4.70 o 
   6   6   7       30.07       27.90      4.09 o 
   7   6   7       42.92       36.24      4.37 o 
   8   6   7        5.35        6.07      3.48 o 
   9   6   7        0.94       -3.66      3.66 o 
  -7   7   7       22.38       26.05      4.32 o 
  -6   7   7       25.76       21.09      4.01 o 
  -5   7   7       17.19       16.90      3.56 o 
  -4   7   7       16.57       19.64      3.79 o 
  -3   7   7       21.50       23.66      3.10 o 
  -2   7   7        4.67        6.00      2.54 o 
  -1   7   7        1.96        2.13      2.34 o 
   0   7   7      359.65      336.89      5.85 o 
   1   7   7      282.82      264.61      7.65 o 
   2   7   7      204.06      193.32      6.54 o 
   3   7   7        6.64        7.39      2.79 o 
   4   7   7      396.27      372.89      9.36 o 
   5   7   7        4.15        4.40      3.00 o 
   6   7   7       19.47       17.23      3.86 o 
   7   7   7        3.13        2.03      3.71 o 
   8   7   7        0.36       -3.79      3.79 o 
   9   7   7       24.99       37.38      5.16 o 
  -7   8   7       22.17       26.15      4.32 o 
  -6   8   7        1.72       -2.01      3.18 o 
  -5   8   7       62.15       72.60      5.24 o 
  -4   8   7       46.83       40.82      4.14 o 
  -3   8   7      174.35      155.72      6.85 o 
  -2   8   7       32.13       26.84      3.74 o 
  -1   8   7       35.83       32.56      3.58 o 
   0   8   7       69.43       68.37      3.94 o 
   1   8   7      162.74      170.40      6.59 o 
   2   8   7      598.70      588.69     11.86 o 
   3   8   7      379.15      377.18      9.64 o 
   4   8   7       30.74       29.48      3.99 o 
   5   8   7       17.86       14.76      3.86 o 
   6   8   7        0.03        1.83      3.12 o 
   7   8   7        9.44        9.35      3.94 o 
   8   8   7        8.71        3.76      3.91 o 
  -6   9   7       11.60        8.18      4.07 o 
  -5   9   7       11.48        8.61      3.71 o 
  -4   9   7       71.58       61.95      5.75 o 
  -3   9   7       44.30       45.90      4.60 o 
  -2   9   7       27.14       31.46      3.99 o 
  -1   9   7       69.81       62.72      4.91 o 
   0   9   7       83.44       72.51      5.76 o 
   1   9   7       13.89       11.69      3.48 o 
   2   9   7        5.70       -1.02      3.30 o 
   3   9   7        2.54        6.12      3.23 o 
   4   9   7       64.42       70.44      5.64 o 
   5   9   7       10.53        9.81      3.63 o 
   6   9   7       37.42       36.72      4.55 o 
   7   9   7        6.93        5.39      3.86 o 
  -5  10   7        7.08        2.21      3.86 o 
  -4  10   7        0.56        1.30      3.30 o 
  -3  10   7       15.98       16.85      4.60 o 
  -2  10   7       31.97       35.20      4.47 o 
  -1  10   7       46.04       61.68      5.08 o 
   0  10   7       66.23       70.24      5.71 o 
   1  10   7       37.58       41.40      4.37 o 
   2  10   7        5.06        9.45      3.23 o 
   3  10   7       35.64       35.55      4.78 o 
   4  10   7       71.98       76.49      6.15 o 
   5  10   7       18.62       16.34      4.83 o 
   6  10   7        0.03        6.88      3.71 o 
  -3  11   7       51.29       50.48      5.54 o 
  -2  11   7       10.38        5.84      4.07 o 
  -1  11   7        4.55        1.83      3.43 o 
   0  11   7        0.04        5.44      3.33 o 
   1  11   7        7.26        9.73      3.63 o 
   2  11   7        9.67       15.04      3.63 o 
   3  11   7       10.92       12.50      4.37 o 
   4  11   7        3.16        4.95      4.17 o 
   0  -7   8        2.89       -3.80      3.80 o 
   1  -7   8        9.88       10.01      4.19 o 
   2  -7   8        1.27        0.28      3.76 o 
   3  -7   8       67.86       72.85      6.25 o 
  -3  -6   8        0.00        6.15      3.53 o 
  -2  -6   8        0.98       -3.20      3.91 o 
  -1  -6   8       21.24       21.62      4.73 o 
   0  -6   8        7.40       14.12      5.16 o 
   1  -6   8       13.19       22.41      4.14 o 
   2  -6   8        1.62        0.25      3.12 o 
   3  -6   8        1.22        1.27      3.46 o 
   4  -6   8       18.98       18.22      4.35 o 
   5  -6   8       29.29       21.12      4.93 o 
  -4  -5   8        0.74        5.08      3.48 o 
  -3  -5   8       11.70       15.14      3.91 o 
  -2  -5   8       26.99       32.17      4.65 o 
  -1  -5   8      437.88      437.64     11.68 o 
   0  -5   8      100.39      100.12      4.49 o 
   1  -5   8       50.39       49.87      4.96 o 
   2  -5   8       44.35       43.08      4.52 o 
   3  -5   8        0.22        5.46      3.20 o 
   4  -5   8       90.20       95.04      6.10 o 
   5  -5   8        0.19       -3.56      3.56 o 
   6  -5   8       10.62        5.69      3.63 o 
   7  -5   8       58.75       53.50      5.95 o 
  -5  -4   8        0.03       -1.85      3.81 o 
  -4  -4   8        0.28       -4.04      4.04 o 
  -3  -4   8       10.21        9.40      3.63 o 
  -2  -4   8      138.33      121.67      6.69 o 
  -1  -4   8       47.12       41.30      4.30 o 
   0  -4   8       87.91       79.77      3.76 o 
   1  -4   8        1.36       -0.79      2.95 o 
   2  -4   8        8.80        7.19      3.46 o 
   3  -4   8        3.16        1.63      2.79 o 
   4  -4   8       42.53       42.77      5.21 o 
   5  -4   8      112.32      118.05      6.54 o 
   6  -4   8        7.93        5.44      3.66 o 
   7  -4   8        0.75        1.78      3.99 o 
   8  -4   8       49.49       50.70      5.41 o 
  -6  -3   8        4.74        3.46      3.73 o 
  -5  -3   8        3.61        4.62      3.33 o 
  -4  -3   8        6.86        0.00      3.30 o 
  -3  -3   8       67.89       66.61      5.14 o 
  -2  -3   8       12.21       12.76      3.28 o 
  -1  -3   8       72.24       60.23      4.70 o 
   0  -3   8       83.98       77.85      5.01 o 
   1  -3   8      542.59      532.97     10.99 o 
   2  -3   8      511.73      496.04     10.75 o 
   3  -3   8      117.33      135.83      5.95 o 
   4  -3   8      222.36      213.14      7.59 o 
   5  -3   8       44.06       49.99      4.80 o 
   6  -3   8       47.64       45.90      4.68 o 
   7  -3   8       67.42       83.00      5.47 o 
   8  -3   8       27.81       28.38      4.27 o 
   9  -3   8       80.11       90.25      6.20 o 
  -7  -2   8       17.26       17.76      4.78 o 
  -6  -2   8        0.64        4.22      3.89 o 
  -5  -2   8       25.17       26.02      4.07 o 
  -4  -2   8       19.64       16.39      4.01 o 
  -3  -2   8       28.65       32.94      3.63 o 
  -2  -2   8        7.91        7.88      3.20 o 
  -1  -2   8       29.48       32.38      3.41 o 
   0  -2   8      251.09      264.48      5.31 o 
   1  -2   8       70.11       76.81      4.47 o 
   2  -2   8      221.56      224.68      7.00 o 
   3  -2   8       29.56       23.91      3.61 o 
   4  -2   8      196.35      201.02      6.90 o 
   5  -2   8      127.20      116.58      5.90 o 
   6  -2   8      213.97      183.27      7.61 o 
   7  -2   8      119.57      115.16      6.46 o 
   8  -2   8       48.03       47.86      5.24 o 
   9  -2   8       14.62       10.32      4.90 o 
  -7  -1   8        9.37       11.41      4.29 o 
  -6  -1   8       67.66       49.75      5.59 o 
  -5  -1   8       21.81       20.84      3.74 o 
  -4  -1   8        8.44       15.09      3.71 o 
  -3  -1   8       38.98       38.17      4.02 o 
  -2  -1   8       43.23       36.91      3.79 o 
  -1  -1   8        6.37        8.23      2.49 o 
   0  -1   8      132.75      118.29      3.49 o 
   1  -1   8       33.11       34.57      3.25 o 
   2  -1   8      282.20      282.72      7.32 o 
   3  -1   8     1373.01     1468.86     15.41 o 
   4  -1   8     1249.42     1303.12     15.25 o 
   5  -1   8       20.12       24.19      3.30 o 
   6  -1   8      376.77      341.41      9.28 o 
   7  -1   8       12.97       11.21      3.48 o 
   8  -1   8      169.84      159.99      7.51 o 
   9  -1   8       41.45       42.24      5.21 o 
  10  -1   8        0.54       -2.79      4.06 o 
  -8   0   8       16.88       19.39      4.88 o 
  -7   0   8        8.91        9.22      4.09 o 
  -6   0   8       47.49       50.22      5.08 o 
  -5   0   8      318.67      326.49      9.63 o 
  -4   0   8       25.47       27.45      3.68 o 
  -3   0   8      644.68      677.13     11.05 o 
  -2   0   8       61.25       59.92      4.04 o 
  -1   0   8       82.51       82.52      4.20 o 
   0   0   8       80.91       83.18      9.24 o 
   1   0   8       55.97       61.35      3.64 o 
   2   0   8      115.11      116.17      4.81 o 
   3   0   8       20.37       19.62      2.92 o 
   4   0   8        0.42        2.44      2.85 o 
   5   0   8       15.95        6.25      3.25 o 
   6   0   8       21.10       23.40      3.38 o 
   7   0   8       44.71       40.90      4.32 o 
   8   0   8       15.62       18.04      4.24 o 
   9   0   8       86.44       93.94      6.33 o 
  10   0   8        3.34        0.81      4.29 o 
  -8   1   8        0.51        5.94      3.35 o 
  -7   1   8       38.68       34.13      5.16 o 
  -6   1   8        2.24       -2.82      3.53 o 
  -5   1   8      440.12      428.70     10.41 o 
  -4   1   8       66.20       76.19      4.78 o 
  -3   1   8      206.35      190.99      6.44 o 
  -2   1   8       23.51       20.56      2.90 o 
  -1   1   8        0.01       -0.13      2.24 o 
   0   1   8        2.81        5.20      2.36 o 
   1   1   8      194.79      156.34      5.15 o 
   2   1   8        4.61        9.02      2.06 o 
   3   1   8      115.38      128.59      5.04 o 
   4   1   8      120.96      107.11      4.89 o 
   5   1   8      498.59      479.99      9.40 o 
   6   1   8        1.99       -3.25      3.25 o 
   7   1   8      345.23      310.49      9.33 o 
   8   1   8      311.22      291.90      9.53 o 
   9   1   8        0.14        1.45      3.48 o 
  10   1   8       11.42        6.68      4.55 o 
  -8   2   8        4.86        0.25      4.04 o 
  -7   2   8       19.31       11.21      3.79 o 
  -6   2   8        7.33        4.27      2.87 o 
  -5   2   8        0.23        3.07      2.79 o 
  -4   2   8       84.57       69.85      4.88 o 
  -3   2   8      376.70      362.32      8.55 o 
  -2   2   8       37.77       40.44      3.33 o 
  -1   2   8      363.18      362.91      7.84 o 
   0   2   8      243.77      245.17      4.83 o 
   1   2   8      318.63      285.01      6.81 o 
   2   2   8      421.50      364.87      7.72 o 
   3   2   8      546.78      582.32      9.19 o 
   4   2   8       16.89        7.29      2.74 o 
   5   2   8      108.10      110.14      5.24 o 
   6   2   8      147.50      156.49      6.44 o 
   7   2   8       47.96       53.91      4.47 o 
   8   2   8       81.22       87.84      5.54 o 
   9   2   8        4.99        7.85      3.66 o 
  10   2   8        0.90       -2.13      3.66 o 
  -8   3   8        3.12        4.24      3.43 o 
  -7   3   8        2.09        0.71      3.23 o 
  -6   3   8        9.62        4.90      2.90 o 
  -5   3   8       47.40       51.70      4.40 o 
  -4   3   8        5.02       -0.51      2.62 o 
  -3   3   8      137.75      147.18      5.73 o 
  -2   3   8        0.13       -0.58      2.29 o 
  -1   3   8       15.73       18.52      2.36 o 
   0   3   8        0.57        4.21      1.30 o 
   1   3   8      704.16      731.02      9.93 o 
   2   3   8        3.79        8.13      2.06 o 
   3   3   8      670.16      673.37      9.92 o 
   4   3   8      544.80      585.13      9.67 o 
   5   3   8      109.48      118.84      5.04 o 
   6   3   8        0.00        4.70      2.46 o 
   7   3   8      748.45      740.63     13.59 o 
   8   3   8       79.05       82.32      5.87 o 
   9   3   8        3.24       -3.99      3.99 o 
  10   3   8       94.96       87.56      6.61 o 
  -8   4   8        3.20        6.17      3.84 o 
  -7   4   8        2.85        2.64      3.38 o 
  -6   4   8       51.97       53.07      4.65 o 
  -5   4   8        3.38        5.64      2.52 o 
  -4   4   8       29.76       27.32      3.46 o 
  -3   4   8        3.10        4.98      2.08 o 
  -2   4   8      803.78      793.75     11.54 o 
  -1   4   8      281.54      287.51      7.27 o 
   0   4   8       92.31       98.94      7.64 o 
   1   4   8       99.10      106.72      4.55 o 
   2   4   8      126.28      147.06      5.11 o 
   3   4   8      274.66      297.86      7.19 o 
   4   4   8       70.90       64.97      4.02 o 
   5   4   8       10.25       10.90      2.67 o 
   6   4   8       63.65       64.90      4.47 o 
   7   4   8        0.82       -2.77      3.10 o 
   8   4   8      144.77      121.32      6.89 o 
   9   4   8      122.04      129.70      7.50 o 
  10   4   8       10.34        4.37      4.85 o 
  -8   5   8       52.33       51.42      5.36 o 
  -7   5   8       50.33       45.06      4.85 o 
  -6   5   8       46.56       55.59      4.55 o 
  -5   5   8       77.26       78.36      5.11 o 
  -4   5   8       89.18       79.67      4.60 o 
  -3   5   8       10.57        6.38      2.72 o 
  -2   5   8       86.92       75.99      4.50 o 
  -1   5   8       45.70       49.75      3.61 o 
   0   5   8       81.56       84.47      3.07 o 
   1   5   8        3.34        2.67      2.52 o 
   2   5   8      114.04      131.99      5.22 o 
   3   5   8        4.45        5.95      2.31 o 
   4   5   8       60.20       61.50      4.27 o 
   5   5   8        0.10       -2.62      2.62 o 
   6   5   8      180.03      182.54      7.18 o 
   7   5   8        0.51       -2.49      3.20 o 
   8   5   8        0.35        2.97      3.51 o 
   9   5   8      287.69      295.21     10.26 o 
  10   5   8        7.02        9.27      4.65 o 
  -7   6   8        0.44        1.55      3.15 o 
  -6   6   8        0.47       -2.11      3.05 o 
  -5   6   8        0.78        1.47      2.72 o 
  -4   6   8      167.41      148.71      6.51 o 
  -3   6   8      118.03      103.48      5.47 o 
  -2   6   8      118.78      119.46      5.42 o 
  -1   6   8       56.04       56.79      3.91 o 
   0   6   8      711.04      695.02     16.27 o 
   1   6   8      147.75      116.35      5.22 o 
   2   6   8       43.97       55.44      3.91 o 
   3   6   8       28.40       27.57      3.46 o 
   4   6   8       48.62       59.07      4.14 o 
   5   6   8      397.44      361.59      9.34 o 
   6   6   8        0.16       -3.33      3.33 o 
   7   6   8        7.43        6.99      3.53 o 
   8   6   8       20.06       19.72      4.35 o 
   9   6   8        4.18       -4.24      4.52 o 
  -7   7   8        0.24       -0.81      3.61 o 
  -6   7   8       93.63       98.22      6.33 o 
  -5   7   8        5.82        6.33      3.20 o 
  -4   7   8       35.96       45.59      4.22 o 
  -3   7   8        0.04       -1.93      2.52 o 
  -2   7   8       41.76       37.54      3.96 o 
  -1   7   8        4.51        9.40      2.41 o 
   0   7   8      108.58      103.86      5.88 o 
   1   7   8       44.12       43.82      4.04 o 
   2   7   8      438.81      414.17      9.47 o 
   3   7   8       13.58        9.38      3.33 o 
   4   7   8        5.95        1.68      3.18 o 
   5   7   8       36.12       30.42      4.19 o 
   6   7   8        0.91        0.20      3.15 o 
   7   7   8      116.27      114.75      6.61 o 
   8   7   8       60.37       55.46      5.74 o 
   9   7   8       51.58       53.86      5.87 o 
  -6   8   8        4.04        5.54      3.25 o 
  -5   8   8        8.99        6.78      3.96 o 
  -4   8   8       13.43       20.50      3.40 o 
  -3   8   8       11.30       15.63      3.53 o 
  -2   8   8       35.66       49.66      3.81 o 
  -1   8   8        0.48        3.28      2.39 o 
   0   8   8        1.46        7.16      2.92 o 
   1   8   8        0.75        3.00      3.00 o 
   2   8   8      822.50      801.85     13.75 o 
   3   8   8      234.78      230.19      8.05 o 
   4   8   8      180.25      172.42      7.25 o 
   5   8   8        2.05       11.31      3.23 o 
   6   8   8        0.76        1.40      2.97 o 
   7   8   8       58.48       51.17      6.02 o 
   8   8   8        0.00       -1.37      3.63 o 
  -6   9   8       11.52       15.85      4.19 o 
  -5   9   8       23.88       18.93      4.98 o 
  -4   9   8      119.40      119.58      7.25 o 
  -3   9   8        1.19        0.46      3.33 o 
  -2   9   8       23.05       23.45      4.22 o 
  -1   9   8        5.22        5.34      3.33 o 
   0   9   8       21.55       16.97      2.39 o 
   1   9   8        4.45        7.32      3.58 o 
   2   9   8       55.92       37.47      4.86 o 
   3   9   8       12.60        9.58      3.63 o 
   4   9   8      126.24      124.60      6.97 o 
   5   9   8        7.09        6.94      3.46 o 
   6   9   8       11.24       12.48      4.01 o 
   7   9   8        4.12        2.46      3.94 o 
  -4  10   8        4.13        0.81      3.86 o 
  -3  10   8       66.97       71.40      5.87 o 
  -2  10   8        2.01        1.22      3.46 o 
  -1  10   8       16.98       16.44      3.89 o 
   0  10   8       11.94       13.03      2.38 o 
   1  10   8        1.62        0.00      3.43 o 
   2  10   8       20.91       25.05      4.17 o 
   3  10   8       14.61        6.56      3.79 o 
   4  10   8      214.71      234.58      9.47 o 
   5  10   8       24.73       31.15      4.73 o 
   6  10   8        5.08        0.84      4.19 o 
  -3  11   8       16.93       18.37      4.32 o 
  -2  11   8       46.76       43.89      5.77 o 
  -1  11   8        0.42        4.78      2.97 o 
   0  11   8       44.89       50.57      3.67 o 
   1  11   8        0.22        5.23      3.40 o 
   2  11   8       27.58       31.18      4.65 o 
   3  11   8        0.01       -1.35      4.04 o 
   4  11   8        1.81       -2.24      4.14 o 
  -1  -6   9        6.79       11.00      4.55 o 
   0  -6   9       33.14       34.08      3.72 o 
   1  -6   9       19.94       29.75      4.50 o 
   2  -6   9        3.47       -4.07      4.07 o 
   3  -6   9       12.72        9.93      4.50 o 
   4  -6   9        2.28        3.40      3.73 o 
  -3  -5   9        0.84        3.89      3.81 o 
  -2  -5   9       11.41       17.71      4.17 o 
  -1  -5   9      131.29      137.06      7.27 o 
   0  -5   9       77.05       73.51      7.82 o 
   1  -5   9       60.78       61.97      5.49 o 
   2  -5   9        7.85        9.35      3.86 o 
   3  -5   9        8.85        8.23      3.99 o 
   4  -5   9       14.33       15.37      4.34 o 
   5  -5   9       59.85       53.28      5.39 o 
   6  -5   9        3.72        4.47      3.86 o 
  -4  -4   9       14.24       13.72      4.55 o 
  -3  -4   9        0.75       -0.25      3.71 o 
  -2  -4   9        2.77        1.45      3.94 o 
  -1  -4   9        0.45        9.22      3.12 o 
   0  -4   9        8.92       10.11      2.81 o 
   1  -4   9      102.38      116.77      6.43 o 
   2  -4   9       81.45       80.26      5.52 o 
   3  -4   9        8.70        7.44      3.53 o 
   4  -4   9       82.72       78.05      5.64 o 
   5  -4   9        0.79       -1.45      3.71 o 
   6  -4   9        9.38        6.40      3.68 o 
   7  -4   9        4.67       -3.00      4.19 o 
  -5  -3   9        7.17        5.34      3.99 o 
  -4  -3   9       14.80       14.13      4.47 o 
  -3  -3   9        1.05        2.79      3.73 o 
  -2  -3   9       20.02       16.90      3.76 o 
  -1  -3   9        1.96        6.07      3.02 o 
   0  -3   9        2.21       -0.22      2.48 o 
   1  -3   9      154.35      156.48      6.62 o 
   2  -3   9      572.31      610.11     12.47 o 
   3  -3   9        0.08        4.73      3.51 o 
   4  -3   9      177.30      172.79      7.10 o 
   5  -3   9       97.59       91.03      6.03 o 
   6  -3   9      124.44      121.32      7.04 o 
   7  -3   9       89.76       96.18      6.46 o 
   8  -3   9       18.99       10.39      4.19 o 
  -6  -2   9        6.62        3.00      4.55 o 
  -5  -2   9        8.22       11.97      4.09 o 
  -4  -2   9       68.63       71.61      5.49 o 
  -3  -2   9       33.18       30.62      4.07 o 
  -2  -2   9        6.75        2.01      3.15 o 
  -1  -2   9       10.43        9.20      3.00 o 
   0  -2   9      113.53      108.08      6.09 o 
   1  -2   9       11.84       17.38      3.35 o 
   2  -2   9       54.41       38.21      4.40 o 
   3  -2   9        6.79        4.88      3.00 o 
   4  -2   9       60.83       58.59      4.70 o 
   5  -2   9        1.73        3.91      2.77 o 
   6  -2   9       62.18       61.21      4.93 o 
   7  -2   9        0.00        9.48      3.23 o 
   8  -2   9       12.18       17.25      4.32 o 
   9  -2   9       27.40       31.74      5.08 o 
  -7  -1   9       45.99       51.90      5.85 o 
  -6  -1   9        7.07        7.44      4.01 o 
  -5  -1   9        5.91        5.64      3.91 o 
  -4  -1   9        8.23        6.68      3.43 o 
  -3  -1   9       24.78       33.31      3.79 o 
  -2  -1   9        3.57        4.29      2.85 o 
  -1  -1   9       44.25       41.99      4.04 o 
   0  -1   9       13.54        6.84      2.02 o 
   1  -1   9       67.78       72.94      4.68 o 
   2  -1   9       58.23       68.21      4.35 o 
   3  -1   9      984.20      974.95     13.63 o 
   4  -1   9      190.53      205.76      7.15 o 
   5  -1   9        1.59       -3.18      3.18 o 
   6  -1   9       44.88       47.55      4.55 o 
   7  -1   9       27.35       30.49      4.32 o 
   8  -1   9       28.97       30.60      4.45 o 
   9  -1   9      135.57      133.22      7.63 o 
  -7   0   9       36.26       46.58      5.29 o 
  -6   0   9       15.62       16.95      4.37 o 
  -5   0   9      273.27      307.73      9.68 o 
  -4   0   9       12.68        7.57      3.28 o 
  -3   0   9        6.82       10.93      3.15 o 
  -2   0   9       75.45       74.73      4.53 o 
  -1   0   9       25.52       22.03      3.15 o 
   0   0   9      217.83      217.87     11.26 o 
   1   0   9        9.70       11.31      2.74 o 
   2   0   9      468.07      448.42      9.35 o 
   3   0   9        0.55       -1.30      2.57 o 
   4   0   9      123.58      127.78      5.88 o 
   5   0   9        6.61        6.91      3.66 o 
   6   0   9       35.10       34.03      4.12 o 
   7   0   9      251.98      250.21      8.58 o 
   8   0   9        4.46        3.53      3.76 o 
   9   0   9        0.03        2.08      4.04 o 
  -7   1   9        5.46       -2.62      4.09 o 
  -6   1   9       16.46       13.09      4.32 o 
  -5   1   9      163.25      164.90      7.61 o 
  -4   1   9        0.06       -3.48      3.48 o 
  -3   1   9        1.57        3.79      2.59 o 
  -2   1   9       11.87       17.74      2.92 o 
  -1   1   9       14.49       13.57      2.95 o 
   0   1   9       31.49       35.35      2.27 o 
   1   1   9        0.06        0.74      2.13 o 
   2   1   9       15.09       10.67      2.62 o 
   3   1   9      116.35      121.47      5.19 o 
   4   1   9       41.19       31.57      3.74 o 
   5   1   9     1272.07     1296.34     16.12 o 
   6   1   9      519.71      489.16     10.88 o 
   7   1   9       87.97       88.31      5.52 o 
   8   1   9      259.65      269.66      9.07 o 
   9   1   9        3.32        4.07      3.38 o 
  10   1   9       91.55       89.72      7.09 o 
  -7   2   9        3.35        8.00      3.63 o 
  -6   2   9       27.13       18.88      3.89 o 
  -5   2   9        9.70        7.60      3.61 o 
  -4   2   9      326.80      336.57      9.25 o 
  -3   2   9      532.77      535.86     10.86 o 
  -2   2   9        2.61        4.73      2.31 o 
  -1   2   9      326.03      364.04      8.44 o 
   0   2   9        2.20        7.22      5.39 o 
   1   2   9      564.74      584.87      9.64 o 
   2   2   9       43.73       37.49      3.33 o 
   3   2   9       65.16       61.50      3.84 o 
   4   2   9      363.20      351.85      8.55 o 
   5   2   9      528.91      567.60     10.65 o 
   6   2   9      370.90      352.14      9.61 o 
   7   2   9       90.71       95.30      5.95 o 
   8   2   9      194.26      180.56      7.79 o 
   9   2   9        0.70       -3.51      3.66 o 
  10   2   9       28.02       21.96      4.96 o 
  -7   3   9       63.89       53.96      5.52 o 
  -6   3   9        6.53        6.50      3.48 o 
  -5   3   9       30.02       26.68      3.99 o 
  -4   3   9       74.38       71.29      4.83 o 
  -3   3   9      383.79      355.76      9.16 o 
  -2   3   9       34.34       33.78      3.53 o 
  -1   3   9        0.02        1.52      2.01 o 
   0   3   9      324.07      316.05      5.40 o 
   1   3   9       20.36       25.77      3.25 o 
   2   3   9       26.37       24.14      2.74 o 
   3   3   9        2.48        2.41      3.07 o 
   4   3   9      509.38      500.32     10.04 o 
   5   3   9      207.25      199.67      7.00 o 
   6   3   9       60.78       64.52      4.86 o 
   7   3   9      143.77      147.35      6.89 o 
   8   3   9      106.31       94.37      6.46 o 
   9   3   9       28.70       31.18      4.80 o 
  10   3   9       11.18       14.48      4.14 o 
  -7   4   9        4.33        4.67      3.58 o 
  -6   4   9       18.83       18.04      3.91 o 
  -5   4   9       12.13        7.01      3.18 o 
  -4   4   9       21.26       17.61      3.43 o 
  -3   4   9        0.73        4.09      2.64 o 
  -2   4   9      611.53      601.01     11.05 o 
  -1   4   9      109.90       82.98      4.93 o 
   0   4   9       11.46       11.05      1.85 o 
   1   4   9      573.57      576.27      9.72 o 
   2   4   9        6.47        2.39      2.62 o 
   3   4   9      213.63      216.43      6.47 o 
   4   4   9      169.15      180.72      6.47 o 
   5   4   9        3.16        6.00      2.69 o 
   6   4   9       68.86       65.52      4.91 o 
   7   4   9      136.52      122.92      6.61 o 
   8   4   9        0.56       -1.40      3.10 o 
   9   4   9        3.61       14.30      3.46 o 
  10   4   9       14.04       15.27      4.55 o 
  -7   5   9        5.74       10.32      3.91 o 
  -6   5   9        0.28       -1.68      3.33 o 
  -5   5   9       70.39       68.56      5.59 o 
  -4   5   9        4.38        2.39      2.77 o 
  -3   5   9       44.86       51.42      4.07 o 
  -2   5   9        2.23        3.61      2.57 o 
  -1   5   9      275.01      261.81      7.72 o 
   0   5   9       58.64       57.35      3.97 o 
   1   5   9      381.19      369.41      8.68 o 
   2   5   9       82.82       91.52      4.58 o 
   3   5   9       38.68       36.63      3.56 o 
   4   5   9        0.93        2.74      2.46 o 
   5   5   9       12.02       15.98      3.43 o 
   6   5   9       54.07       50.35      4.40 o 
   7   5   9        9.51       14.99      3.63 o 
   8   5   9       19.19       18.40      4.22 o 
   9   5   9       55.03       43.97      5.59 o 
  -7   6   9        0.13       -3.28      3.84 o 
  -6   6   9        9.59       -1.98      4.24 o 
  -5   6   9        2.84        5.92      3.07 o 
  -4   6   9       18.57       16.52      3.33 o 
  -3   6   9       23.72       26.96      3.53 o 
  -2   6   9       88.38       90.53      5.01 o 
  -1   6   9        1.51        4.50      2.13 o 
   0   6   9      680.32      643.23      8.05 o 
   1   6   9      522.07      541.67     10.53 o 
   2   6   9       10.55       13.47      2.85 o 
   3   6   9      415.70      416.50      9.62 o 
   4   6   9       28.06       23.91      3.81 o 
   5   6   9      183.67      186.25      7.20 o 
   6   6   9       23.67       28.94      3.94 o 
   7   6   9       41.87       36.75      4.70 o 
   8   6   9       15.23       16.21      4.14 o 
   9   6   9        4.50        7.11      4.04 o 
  -6   7   9      119.22      114.46      7.22 o 
  -5   7   9       31.00       29.30      4.14 o 
  -4   7   9       89.60       91.76      5.95 o 
  -3   7   9        2.41       -2.49      2.77 o 
  -2   7   9        0.26       -1.96      2.69 o 
  -1   7   9       53.20       54.47      4.45 o 
   0   7   9       11.71       11.59      3.09 o 
   1   7   9      113.86      116.67      5.85 o 
   2   7   9        1.91        6.58      2.77 o 
   3   7   9        2.85        5.26      2.59 o 
   4   7   9       10.06       14.15      3.38 o 
   5   7   9       12.17        7.52      3.51 o 
   6   7   9        0.27       -3.30      3.30 o 
   7   7   9       12.09       12.12      3.99 o 
   8   7   9       15.04       20.05      4.83 o 
  -6   8   9       22.80       19.64      5.06 o 
  -5   8   9        0.39       -2.06      3.35 o 
  -4   8   9        1.29       -3.46      3.46 o 
  -3   8   9        1.32        1.78      2.87 o 
  -2   8   9       76.46       68.82      5.29 o 
  -1   8   9      134.06      130.01      6.13 o 
   0   8   9        6.07        9.59      2.22 o 
   1   8   9      440.48      439.48     10.64 o 
   2   8   9      198.33      207.12      7.99 o 
   3   8   9        4.71       11.10      3.07 o 
   4   8   9        0.04       -3.18      3.18 o 
   5   8   9       49.09       52.49      4.73 o 
   6   8   9        0.11        0.00      3.56 o 
   7   8   9       44.12       52.20      5.16 o 
   8   8   9        1.27       -0.84      4.65 o 
  -5   9   9       31.78       28.59      4.73 o 
  -4   9   9       12.60        9.53      4.19 o 
  -3   9   9        6.89        5.84      3.53 o 
  -2   9   9       57.82       69.90      5.31 o 
  -1   9   9       84.10       97.20      6.23 o 
   0   9   9      144.15      163.92      5.38 o 
   1   9   9        9.14        5.03      3.71 o 
   2   9   9       18.47       21.85      4.14 o 
   3   9   9       19.00       19.46      4.17 o 
   4   9   9       11.36       12.68      3.56 o 
   5   9   9       19.63       17.76      4.40 o 
   6   9   9       11.35        9.96      4.17 o 
   7   9   9       15.31       20.17      4.65 o 
  -4  10   9        9.16       17.91      3.99 o 
  -3  10   9        4.16        6.66      3.33 o 
  -2  10   9        0.69       -0.76      3.33 o 
  -1  10   9       21.15       17.08      3.91 o 
   0  10   9       19.87       27.84      2.91 o 
   1  10   9        0.00        3.63      3.23 o 
   2  10   9       13.26       15.88      4.01 o 
   3  10   9       88.77       99.03      6.33 o 
   4  10   9      113.29      110.29      7.68 o 
   5  10   9        6.12       10.54      3.61 o 
  -2  11   9       21.33       23.07      4.80 o 
  -1  11   9        0.30       -1.91      3.53 o 
   0  11   9       24.25       25.85      3.26 o 
   1  11   9        4.06       -1.88      3.84 o 
   2  11   9       44.35       53.17      5.62 o 
   3  11   9        1.04        3.86      4.14 o 
  -1  -5  10        2.64        0.28      4.57 o 
   0  -5  10       49.25       50.96      4.28 o 
   1  -5  10       51.84       50.71      5.49 o 
   2  -5  10        0.24        1.63      3.63 o 
   3  -5  10        0.03        0.00      3.61 o 
   4  -5  10       37.71       43.69      4.96 o 
  -3  -4  10       23.87       26.78      4.78 o 
  -2  -4  10        3.91        4.78      3.81 o 
  -1  -4  10       14.27       12.55      4.52 o 
   0  -4  10       31.35       32.52      3.49 o 
   1  -4  10       15.18       15.27      4.01 o 
   2  -4  10       12.46        7.62      3.74 o 
   3  -4  10       78.11       78.38      5.82 o 
   4  -4  10       16.94        8.18      4.50 o 
   5  -4  10       21.73       21.52      4.75 o 
   6  -4  10       37.03       45.67      5.69 o 
  -4  -3  10       18.93       22.41      4.42 o 
  -3  -3  10        0.05        4.37      3.56 o 
  -2  -3  10       10.68        4.14      4.01 o 
  -1  -3  10       55.28       48.32      5.11 o 
   0  -3  10       83.48       83.51      4.23 o 
   1  -3  10       59.08       61.39      4.83 o 
   2  -3  10       88.02       70.86      6.13 o 
   3  -3  10        0.22        3.89      3.43 o 
   4  -3  10      128.85      139.15      7.20 o 
   5  -3  10       74.34       56.56      5.62 o 
   6  -3  10       39.18       36.11      4.90 o 
   7  -3  10       17.17       18.37      4.52 o 
  -5  -2  10        7.61        5.49      4.47 o 
  -4  -2  10        5.08        8.41      3.76 o 
  -3  -2  10        4.86        8.10      3.23 o 
  -2  -2  10        0.61        3.15      2.95 o 
  -1  -2  10       14.88        9.27      3.81 o 
   0  -2  10        0.13       -0.55      2.40 o 
   1  -2  10       32.42       42.52      4.32 o 
   2  -2  10       85.57       77.09      5.21 o 
   3  -2  10        1.15        0.84      3.23 o 
   4  -2  10       42.16       39.93      4.35 o 
   5  -2  10      342.60      336.83     10.12 o 
   6  -2  10       46.08       45.21      4.75 o 
   7  -2  10      121.00      122.96      7.20 o 
   8  -2  10       26.32       32.37      5.08 o 
  -6  -1  10       54.36       62.14      6.05 o 
  -5  -1  10        7.18       16.57      3.73 o 
  -4  -1  10       45.59       54.14      5.21 o 
  -3  -1  10       23.45       28.36      4.17 o 
  -2  -1  10       57.93       67.11      4.86 o 
  -1  -1  10      130.03      138.89      6.41 o 
   0  -1  10        6.43       14.96      3.20 o 
   1  -1  10       11.95       17.20      3.63 o 
   2  -1  10       61.59       54.76      4.40 o 
   3  -1  10       66.26       58.57      4.58 o 
   4  -1  10       71.68       81.35      5.01 o 
   5  -1  10        6.69        7.65      3.51 o 
   6  -1  10        7.06        8.16      3.68 o 
   7  -1  10        3.45        7.77      3.33 o 
   8  -1  10      159.43      161.66      8.14 o 
  -6   0  10        0.53       -1.88      3.89 o 
  -5   0  10       14.17       15.78      4.98 o 
  -4   0  10       37.18       41.86      4.68 o 
  -3   0  10        1.03        6.33      2.97 o 
  -2   0  10        8.37        5.16      3.20 o 
  -1   0  10        0.32        2.26      2.44 o 
   0   0  10      136.46      148.24      4.85 o 
   1   0  10      188.70      196.18      6.92 o 
   2   0  10       51.14       52.29      4.30 o 
   3   0  10        3.88        5.87      2.79 o 
   4   0  10       33.89       28.82      3.89 o 
   5   0  10      206.69      190.82      7.59 o 
   6   0  10       20.25       16.80      3.84 o 
   7   0  10      186.97      193.50      8.30 o 
   8   0  10        8.15       16.16      4.04 o 
   9   0  10       13.90       33.11      4.62 o 
  -6   1  10       80.55       65.87      6.05 o 
  -5   1  10       64.25       72.37      5.87 o 
  -4   1  10       23.33       26.02      4.45 o 
  -3   1  10        0.26        2.44      2.90 o 
  -2   1  10       54.42       54.98      4.35 o 
  -1   1  10        0.63        2.34      2.41 o 
   0   1  10      130.02      121.47      4.20 o 
   1   1  10       60.34       66.25      4.14 o 
   2   1  10        7.85        8.05      2.69 o 
   3   1  10        9.31        5.79      3.13 o 
   4   1  10       40.35       40.62      4.09 o 
   5   1  10      187.70      181.76      7.46 o 
   6   1  10       10.56        8.31      3.58 o 
   7   1  10        1.85        3.61      3.10 o 
   8   1  10        1.34       -0.99      3.73 o 
   9   1  10        9.34       13.44      3.96 o 
  -7   2  10       36.73       24.65      4.88 o 
  -6   2  10        0.84        5.61      3.33 o 
  -5   2  10        1.21        0.94      3.81 o 
  -4   2  10      109.67      107.40      5.90 o 
  -3   2  10       12.01        9.86      3.46 o 
  -2   2  10       11.55       11.61      2.87 o 
  -1   2  10        7.61        7.67      2.54 o 
   0   2  10       50.90       40.38      2.89 o 
   1   2  10        1.95       -2.49      2.54 o 
   2   2  10      117.52      113.30      5.47 o 
   3   2  10       31.84       35.17      3.43 o 
   4   2  10        1.88        2.85      3.23 o 
   5   2  10      213.20      212.03      7.46 o 
   6   2  10       70.61       72.45      5.21 o 
   7   2  10        0.71       -0.89      3.68 o 
   8   2  10        7.40        5.82      4.12 o 
   9   2  10       87.54       86.34      6.48 o 
  -7   3  10        7.80       11.66      4.37 o 
  -6   3  10        0.60        0.76      3.25 o 
  -5   3  10        2.42        4.37      3.10 o 
  -4   3  10       27.10       25.16      3.86 o 
  -3   3  10      108.34      110.50      6.26 o 
  -2   3  10        9.97       11.13      3.35 o 
  -1   3  10       32.51       35.81      3.63 o 
   0   3  10       72.78       77.51      4.06 o 
   1   3  10        3.97        6.40      2.69 o 
   2   3  10      149.62      139.35      5.88 o 
   3   3  10        2.77        1.35      2.74 o 
   4   3  10        9.65        7.47      3.10 o 
   5   3  10       82.88       76.36      5.06 o 
   6   3  10       28.13       30.32      3.99 o 
   7   3  10       67.37       55.27      5.36 o 
   8   3  10        1.63        0.23      3.56 o 
   9   3  10        3.16        7.42      4.40 o 
  -7   4  10       23.02       20.91      4.75 o 
  -6   4  10        2.85        0.00      3.53 o 
  -5   4  10       11.81        7.65      3.74 o 
  -4   4  10        5.63       11.08      3.02 o 
  -3   4  10       23.53       16.36      3.76 o 
  -2   4  10       89.07       80.66      4.93 o 
  -1   4  10      587.93      614.22     11.17 o 
   0   4  10        0.87       -0.50      1.80 o 
   1   4  10      252.78      270.43      7.74 o 
   2   4  10       38.13       45.65      3.84 o 
   3   4  10       56.19       67.57      4.47 o 
   4   4  10      159.43      160.57      6.44 o 
   5   4  10       73.17       65.42      4.96 o 
   6   4  10      205.20      198.37      7.66 o 
   7   4  10        8.60        3.81      3.63 o 
   8   4  10       85.62       91.35      6.13 o 
   9   4  10        0.28       -3.96      3.96 o 
  -7   5  10        2.93       11.89      3.18 o 
  -6   5  10        0.04        2.06      3.00 o 
  -5   5  10       32.21       29.58      4.32 o 
  -4   5  10       35.82       46.43      4.35 o 
  -3   5  10        2.96        9.10      2.82 o 
  -2   5  10        3.43        6.45      3.18 o 
  -1   5  10      160.30      171.52      6.74 o 
   0   5  10       42.13       37.22      2.99 o 
   1   5  10      266.23      299.34      8.15 o 
   2   5  10        2.61        1.04      2.82 o 
   3   5  10       13.12        8.56      3.15 o 
   4   5  10      370.87      354.31      9.49 o 
   5   5  10       15.12       19.01      3.91 o 
   6   5  10        0.00        1.70      2.97 o 
   7   5  10       25.02       20.74      3.96 o 
   8   5  10        1.06       -3.73      3.73 o 
   9   5  10       11.12        7.14      4.68 o 
  -6   6  10        5.90        6.12      3.68 o 
  -5   6  10       22.52       22.03      4.29 o 
  -4   6  10        2.73       -2.03      3.02 o 
  -3   6  10       33.33       34.59      4.02 o 
  -2   6  10       52.91       46.11      4.73 o 
  -1   6  10       30.68       29.99      3.84 o 
   0   6  10       77.57       83.39      3.62 o 
   1   6  10      231.75      213.58      7.44 o 
   2   6  10       18.72       16.34      3.48 o 
   3   6  10       35.81       31.62      4.40 o 
   4   6  10       18.79       21.40      3.15 o 
   5   6  10       24.42       19.74      3.63 o 
   6   6  10      154.07      146.72      7.20 o 
   7   6  10       21.77       20.66      4.96 o 
   8   6  10       58.51       53.00      5.92 o 
  -6   7  10       24.78       20.81      4.93 o 
  -5   7  10        0.22        1.55      3.02 o 
  -4   7  10        2.14        3.58      3.23 o 
  -3   7  10       25.41       21.85      4.24 o 
  -2   7  10        4.00       11.61      2.79 o 
  -1   7  10        7.25       -1.42      3.76 o 
   0   7  10       20.76       17.40      3.53 o 
   1   7  10       59.94       58.72      4.60 o 
   2   7  10       25.89       32.81      4.02 o 
   3   7  10      189.81      165.28      7.23 o 
   4   7  10       31.74       41.88      4.60 o 
   5   7  10        8.76        6.83      3.58 o 
   6   7  10      161.84      168.32      7.84 o 
   7   7  10        5.32        2.54      4.01 o 
   8   7  10        0.05       -1.93      4.01 o 
  -5   8  10        5.26        7.32      3.79 o 
  -4   8  10        2.33        4.80      3.63 o 
  -3   8  10       34.13       33.82      4.63 o 
  -2   8  10        2.99        6.35      3.12 o 
  -1   8  10       98.11       96.86      6.43 o 
   0   8  10        4.65        4.07      2.24 o 
   1   8  10        4.73        8.66      2.92 o 
   2   8  10       17.53       14.89      3.56 o 
   3   8  10      147.99      146.15      6.95 o 
   4   8  10        4.26        2.72      3.46 o 
   5   8  10       34.93       41.75      4.78 o 
   6   8  10        2.70        2.77      3.48 o 
   7   8  10       44.41       46.92      5.24 o 
  -4   9  10       28.99       38.52      4.73 o 
  -3   9  10       10.81        9.25      3.76 o 
  -2   9  10        0.25       -1.73      3.63 o 
  -1   9  10       34.97       34.36      4.32 o 
   0   9  10        0.20        3.95      2.28 o 
   1   9  10       57.57       58.79      5.57 o 
   2   9  10       13.92       13.01      3.99 o 
   3   9  10        8.86        8.05      4.09 o 
   4   9  10        0.15        0.74      3.25 o 
   5   9  10       30.32       26.17      4.75 o 
   6   9  10       11.19       14.38      4.45 o 
  -3  10  10       10.10       10.01      4.37 o 
  -2  10  10        8.02        7.47      3.79 o 
  -1  10  10        2.30        0.00      3.91 o 
   0  10  10        0.41        2.68      3.30 o 
   1  10  10        1.19       -2.29      3.94 o 
   2  10  10       51.09       48.14      5.36 o 
   3  10  10       69.26       65.46      6.13 o 
   4  10  10        1.91        8.31      3.61 o 
   5  10  10        4.25        7.27      4.65 o 
   0  11  10        3.55        4.01      2.66 o 
   1  11  10        4.99       13.36      3.81 o 
   2  11  10        4.58        7.29      4.19 o 
  -1  -4  11        1.18       -1.14      4.06 o 
   0  -4  11       10.39       14.65      3.00 o 
   1  -4  11       27.83       25.36      5.23 o 
   2  -4  11       17.19       13.62      4.29 o 
   3  -4  11       43.57       33.27      5.24 o 
   4  -4  11        0.26        4.78      3.89 o 
  -2  -3  11        0.00        1.91      3.89 o 
  -1  -3  11       65.50       67.84      5.80 o 
   0  -3  11        2.82        2.62      2.56 o 
   1  -3  11        0.01        4.75      3.15 o 
   2  -3  11        2.72        5.26      3.53 o 
   3  -3  11       23.89       32.88      4.96 o 
   4  -3  11        7.32        7.52      3.86 o 
   5  -3  11        0.27        4.83      3.84 o 
   6  -3  11        1.39        7.32      3.66 o 
  -4  -2  11        0.06        5.06      3.51 o 
  -3  -2  11       13.92       13.24      4.37 o 
  -2  -2  11        1.76       -0.76      4.19 o 
  -1  -2  11       36.10       37.21      4.88 o 
   0  -2  11       59.53       67.23      3.95 o 
   1  -2  11        0.05       -1.17      3.35 o 
   2  -2  11       27.71       22.41      4.50 o 
   3  -2  11        0.19       -3.71      3.71 o 
   4  -2  11       51.64       52.92      5.19 o 
   5  -2  11      127.68      124.37      7.17 o 
   6  -2  11        1.13       -4.24      4.24 o 
   7  -2  11       31.45       34.00      5.26 o 
  -4  -1  11        0.76       -2.92      3.86 o 
  -3  -1  11       14.33       14.94      4.09 o 
  -2  -1  11       15.23       18.14      4.55 o 
  -1  -1  11      173.13      167.81      7.76 o 
   0  -1  11        1.90        2.92      3.61 o 
   1  -1  11       91.05       76.13      5.37 o 
   2  -1  11       73.95       71.74      5.36 o 
   3  -1  11       11.92       18.14      3.74 o 
   4  -1  11       37.28       37.82      4.42 o 
   5  -1  11       29.67       24.42      4.80 o 
   6  -1  11       15.77       14.64      4.24 o 
   7  -1  11       28.51       30.09      4.52 o 
   8  -1  11        1.36        0.56      4.34 o 
  -5   0  11       36.63       40.25      5.13 o 
  -4   0  11        1.27       -3.02      4.06 o 
  -3   0  11        1.01       -1.65      3.40 o 
  -2   0  11       13.94        9.12      3.81 o 
  -1   0  11       18.68       18.30      3.81 o 
   0   0  11       11.57       11.85      3.53 o 
   1   0  11        3.08        4.67      3.94 o 
   2   0  11        7.50        6.50      3.28 o 
   3   0  11      147.40      156.08      6.64 o 
   4   0  11        8.94       11.51      3.38 o 
   5   0  11      185.74      186.20      8.02 o 
   6   0  11       20.83       14.89      4.35 o 
   7   0  11      154.18      171.15      7.86 o 
   8   0  11        0.14       -4.34      4.34 o 
  -5   1  11       40.46       34.61      5.82 o 
  -4   1  11       47.14       49.05      4.83 o 
  -3   1  11        5.54        6.78      3.76 o 
  -2   1  11      165.32      154.40      7.02 o 
  -1   1  11       14.92       25.61      3.40 o 
   0   1  11      170.50      161.82      4.75 o 
   1   1  11      104.32      109.28      5.93 o 
   2   1  11        5.56        0.00      3.13 o 
   3   1  11      428.08      409.35     10.23 o 
   4   1  11      380.47      374.68     10.12 o 
   5   1  11      464.95      459.74     11.71 o 
   6   1  11        9.76        8.44      3.66 o 
   7   1  11       31.52       25.92      4.63 o 
   8   1  11        2.70        6.86      3.73 o 
  -6   2  11       25.08       33.95      4.88 o 
  -5   2  11       44.87       43.51      5.26 o 
  -4   2  11        1.95        0.94      3.61 o 
  -3   2  11        0.13        1.32      2.95 o 
  -2   2  11       68.72       63.63      4.83 o 
  -1   2  11       45.77       38.10      4.27 o 
   0   2  11       14.65       20.62      2.35 o 
   1   2  11        7.21       10.52      2.74 o 
   2   2  11       14.31       15.80      3.48 o 
   3   2  11      303.80      308.59      8.97 o 
   4   2  11       23.89       32.22      4.24 o 
   5   2  11        0.45        1.24      3.23 o 
   6   2  11       38.34       49.25      4.22 o 
   7   2  11       30.59       25.16      4.50 o 
   8   2  11       94.80       97.89      6.48 o 
   9   2  11       18.63       12.15      4.85 o 
  -6   3  11        0.01       -1.09      3.84 o 
  -5   3  11        6.18        1.78      3.96 o 
  -4   3  11        2.20        3.73      3.61 o 
  -3   3  11       33.97       28.95      4.40 o 
  -2   3  11       11.53        7.77      3.40 o 
  -1   3  11       28.88       23.18      3.51 o 
   0   3  11      153.50      140.50      4.66 o 
   1   3  11        9.47       12.42      2.74 o 
   2   3  11      382.32      357.44      9.31 o 
   3   3  11      239.17      239.76      7.84 o 
   4   3  11       70.73       78.02      5.16 o 
   5   3  11        0.91        0.20      3.23 o 
   6   3  11        9.81       10.39      3.91 o 
   7   3  11        0.83       -3.96      3.96 o 
   8   3  11       19.78       21.45      4.47 o 
   9   3  11        0.86       -1.68      4.19 o 
  -6   4  11        6.86        9.91      4.32 o 
  -5   4  11        1.10        1.52      3.18 o 
  -4   4  11      106.93      104.06      6.43 o 
  -3   4  11       97.10      114.17      5.98 o 
  -2   4  11        4.44        2.87      3.38 o 
  -1   4  11        3.49        1.58      2.97 o 
   0   4  11      120.43      111.83      7.26 o 
   1   4  11       23.90       22.03      3.48 o 
   2   4  11        7.28       17.23      3.05 o 
   3   4  11       70.50       75.97      4.91 o 
   4   4  11       24.66       18.86      4.14 o 
   5   4  11       23.93       15.48      3.63 o 
   6   4  11       47.95       56.91      5.03 o 
   7   4  11        4.34        5.51      3.76 o 
   8   4  11        2.36        2.34      3.02 o 
   9   4  11        3.03       -4.27      4.27 o 
  -6   5  11        0.02       -4.06      4.06 o 
  -5   5  11        0.64       -0.76      3.48 o 
  -4   5  11        0.05        4.75      2.77 o 
  -3   5  11       41.14       44.25      4.65 o 
  -2   5  11        0.34       -1.04      2.92 o 
  -1   5  11       41.94       36.04      4.17 o 
   0   5  11        9.37       13.34      2.32 o 
   1   5  11        3.92        2.49      2.57 o 
   2   5  11      241.11      250.54      8.20 o 
   3   5  11        4.31        2.16      3.25 o 
   4   5  11      372.43      370.96     10.17 o 
   5   5  11      185.92      178.27      7.79 o 
   6   5  11      102.12       95.10      5.95 o 
   7   5  11       28.98       30.70      4.37 o 
   8   5  11        0.86       -2.67      3.76 o 
  -5   6  11       34.71       41.75      4.96 o 
  -4   6  11        8.32        9.07      3.99 o 
  -3   6  11        8.04        3.46      3.35 o 
  -2   6  11      163.67      169.51      7.35 o 
  -1   6  11        3.60       -2.29      3.38 o 
   0   6  11        0.07        4.33      1.79 o 
   1   6  11        0.08       -1.40      2.72 o 
   2   6  11       12.17       12.42      3.30 o 
   3   6  11       12.16       11.66      3.84 o 
   4   6  11       12.25       18.68      3.28 o 
   5   6  11       42.68       41.94      4.78 o 
   6   6  11       37.33       32.73      5.08 o 
   7   6  11        1.70       -3.05      3.73 o 
   8   6  11       11.47        4.95      4.14 o 
  -5   7  11        3.96        1.37      3.35 o 
  -4   7  11        9.90       15.12      3.86 o 
  -3   7  11       41.02       38.02      4.73 o 
  -2   7  11       27.05       27.17      4.65 o 
  -1   7  11       66.21       70.87      5.59 o 
   0   7  11       37.51       49.64      3.20 o 
   1   7  11       46.91       57.92      4.65 o 
   2   7  11        2.73        3.61      3.07 o 
   3   7  11       45.90       42.67      4.60 o 
   4   7  11      152.73      151.24      7.25 o 
   5   7  11       70.38       63.96      5.49 o 
   6   7  11      132.81      123.15      7.35 o 
   7   7  11       18.13       30.08      4.47 o 
  -4   8  11        4.63        2.44      3.76 o 
  -3   8  11      116.85      121.35      7.25 o 
  -2   8  11       49.49       65.32      5.39 o 
  -1   8  11      229.04      251.43      9.16 o 
   0   8  11       56.85       45.76      6.38 o 
   1   8  11        1.61        2.26      3.25 o 
   2   8  11       12.26       17.96      3.43 o 
   3   8  11       10.78        8.33      3.89 o 
   4   8  11       21.17       22.01      3.81 o 
   5   8  11        6.08        8.00      3.79 o 
   6   8  11       18.01       11.10      4.70 o 
   7   8  11        0.92       -0.84      4.04 o 
  -3   9  11        0.20        4.62      3.58 o 
  -2   9  11       23.62       25.51      4.90 o 
  -1   9  11        2.90        3.28      3.56 o 
   0   9  11        6.64        6.48      6.40 o 
   1   9  11       37.21       45.24      5.29 o 
   2   9  11       10.59        6.15      3.81 o 
   3   9  11       27.24       21.02      4.78 o 
   4   9  11       14.88       12.63      4.04 o 
   5   9  11       12.10       14.51      4.17 o 
   6   9  11       16.80       21.22      4.19 o 
  -2  10  11        5.78        8.71      4.24 o 
  -1  10  11       61.51       69.01      6.13 o 
   0  10  11       14.82       15.03      3.03 o 
   1  10  11       66.67       60.60      6.51 o 
   2  10  11       41.16       49.68      5.74 o 
   3  10  11        4.15        4.07      3.73 o 
   4  10  11       26.05       31.00      5.41 o 
   0  -3  12        4.97        5.14      3.00 o 
   1  -3  12       12.50       15.02      4.52 o 
   2  -3  12        0.56       -1.12      4.27 o 
   3  -3  12       23.55       24.60      4.57 o 
  -2  -2  12       20.58       25.44      5.41 o 
  -1  -2  12        0.07       -4.17      4.17 o 
   0  -2  12        1.09        3.39      2.47 o 
   1  -2  12        0.89        2.06      3.61 o 
   2  -2  12        4.22       -0.76      3.76 o 
   3  -2  12       23.45       21.57      4.68 o 
   4  -2  12        6.49       10.62      3.66 o 
   5  -2  12       14.25       11.81      4.37 o 
  -3  -1  12        0.06        7.47      3.68 o 
  -2  -1  12        7.97        8.66      3.89 o 
  -1  -1  12       78.70       85.09      6.43 o 
   0  -1  12       32.93       31.91      3.23 o 
   1  -1  12       28.27       29.71      4.75 o 
   2  -1  12       54.97       58.82      5.34 o 
   3  -1  12      197.49      212.11      8.47 o 
   4  -1  12        1.57        2.49      3.43 o 
   5  -1  12       35.66       38.32      5.13 o 
   6  -1  12       55.15       67.30      6.15 o 
  -4   0  12        9.08        4.47      4.32 o 
  -3   0  12       41.49       45.16      5.44 o 
  -2   0  12       29.29       23.91      4.57 o 
  -1   0  12       64.35       64.26      5.77 o 
   0   0  12        0.33       -3.12      3.12 o 
   1   0  12       21.87       20.07      4.09 o 
   2   0  12        0.07        1.14      3.66 o 
   3   0  12       40.92       54.90      4.60 o 
   4   0  12       46.69       46.41      5.21 o 
   5   0  12       23.08       24.11      4.40 o 
   6   0  12        7.86       13.97      4.17 o 
   7   0  12        2.46        4.12      4.32 o 
  -4   1  12        1.03       -1.07      4.01 o 
  -3   1  12        6.26        5.06      3.73 o 
  -2   1  12       60.44       61.62      5.59 o 
  -1   1  12        2.53       -1.37      3.63 o 
   0   1  12       41.56       44.06      3.63 o 
   1   1  12      160.38      156.63      7.25 o 
   2   1  12        1.57        8.71      3.18 o 
   3   1  12       13.10       18.78      3.63 o 
   4   1  12        0.59        6.81      3.66 o 
   5   1  12      136.84      139.11      7.55 o 
   6   1  12        2.32       -2.49      3.84 o 
   7   1  12        0.87        3.99      4.19 o 
  -5   2  12       11.07       11.81      4.42 o 
  -4   2  12        3.05       13.34      3.81 o 
  -3   2  12        0.20       -0.74      3.10 o 
  -2   2  12       56.10       62.15      5.44 o 
  -1   2  12        4.16        2.01      3.33 o 
   0   2  12        2.92        2.15      6.67 o 
   1   2  12      110.46      107.12      6.33 o 
   2   2  12        0.68        3.18      3.40 o 
   3   2  12       63.57       54.70      5.08 o 
   4   2  12        1.78        7.52      3.33 o 
   5   2  12       81.54       83.09      5.80 o 
   6   2  12       40.44       37.77      4.78 o 
   7   2  12        0.02       -3.56      3.56 o 
   8   2  12        2.87        2.79      3.53 o 
  -5   3  12       13.78       10.27      4.62 o 
  -4   3  12       11.36       18.04      3.86 o 
  -3   3  12        0.01       -0.23      3.48 o 
  -2   3  12      122.43      123.33      7.04 o 
  -1   3  12        1.15        4.57      3.23 o 
   0   3  12       79.05       79.35      3.86 o 
   1   3  12        0.51        2.69      2.90 o 
   2   3  12       31.42       33.52      4.42 o 
   3   3  12      537.12      534.41     12.36 o 
   4   3  12        0.95       -1.75      3.20 o 
   5   3  12      353.72      334.57     10.60 o 
   6   3  12        0.40        1.19      3.38 o 
   7   3  12      152.54      164.17      7.71 o 
   8   3  12       36.13       32.12      5.13 o 
  -5   4  12        2.20        5.26      3.33 o 
  -4   4  12       59.14       63.60      6.53 o 
  -3   4  12       46.98       45.34      5.24 o 
  -2   4  12       53.84       73.20      5.57 o 
  -1   4  12       51.71       47.35      5.31 o 
   0   4  12       87.94       96.25      4.36 o 
   1   4  12        0.98        1.24      2.69 o 
   2   4  12        5.75       12.73      3.13 o 
   3   4  12      152.36      171.25      7.10 o 
   4   4  12       15.77       14.00      3.46 o 
   5   4  12       20.48       18.98      4.14 o 
   6   4  12       10.58       13.80      3.53 o 
   7   4  12        0.68       -1.80      3.23 o 
   8   4  12       35.09       38.91      5.16 o 
  -5   5  12        0.22        0.28      3.56 o 
  -4   5  12       31.74       37.48      4.60 o 
  -3   5  12        3.34        1.47      3.86 o 
  -2   5  12       20.79       19.18      4.12 o 
  -1   5  12        1.94        5.08      3.10 o 
   0   5  12       30.36       33.25      2.98 o 
   1   5  12       26.96       39.46      4.12 o 
   2   5  12        8.66       -0.20      3.63 o 
   3   5  12        8.73        4.32      3.40 o 
   4   5  12      123.05      114.15      6.59 o 
   5   5  12       43.12       42.16      4.88 o 
   6   5  12       27.81       29.55      4.68 o 
   7   5  12       16.77       14.46      4.37 o 
   8   5  12        0.97       -0.84      3.56 o 
  -4   6  12       63.00       60.52      6.05 o 
  -3   6  12        7.50        5.26      4.50 o 
  -2   6  12       95.61       79.71      6.20 o 
  -1   6  12        6.49        4.12      3.07 o 
   0   6  12       20.28       26.52      2.93 o 
   1   6  12       18.22       24.98      4.01 o 
   2   6  12      104.28       90.53      5.98 o 
   3   6  12        0.04        1.58      3.63 o 
   4   6  12        0.13       -1.85      3.68 o 
   5   6  12        9.62       11.05      4.24 o 
   6   6  12        1.11        2.79      3.66 o 
   7   6  12        0.05        9.20      3.48 o 
  -4   7  12       35.28       39.75      5.62 o 
  -3   7  12        0.18        4.17      3.53 o 
  -2   7  12       31.43       27.27      4.75 o 
  -1   7  12        6.99       10.98      3.68 o 
   0   7  12        7.05        6.90      3.61 o 
   1   7  12       43.01       56.27      4.96 o 
   2   7  12      115.79      114.01      6.59 o 
   3   7  12        1.78        3.96      3.58 o 
   4   7  12       40.78       46.76      5.06 o 
   5   7  12       46.20       62.32      5.82 o 
   6   7  12      117.16      108.64      7.55 o 
   7   7  12       19.08       17.74      4.55 o 
  -3   8  12        8.34        5.46      4.60 o 
  -2   8  12       40.39       48.29      5.49 o 
  -1   8  12        1.78        2.77      3.68 o 
   0   8  12       66.93       69.52      4.68 o 
   1   8  12        4.57        6.58      3.30 o 
   2   8  12       98.00      106.21      6.74 o 
   3   8  12        5.23        7.67      3.46 o 
   4   8  12       68.40       68.13      6.71 o 
   5   8  12        2.21       -2.39      3.66 o 
   6   8  12        3.79        2.24      4.45 o 
  -2   9  12        3.15        5.01      4.14 o 
  -1   9  12        7.36       15.85      3.48 o 
   0   9  12        2.48        1.67      2.83 o 
   1   9  12        3.02        1.30      3.86 o 
   2   9  12        0.07        4.17      3.35 o 
   3   9  12        6.01        9.02      3.76 o 
   4   9  12        9.57        7.90      4.37 o 
   5   9  12       24.49       26.02      4.55 o 
   0  10  12        4.79        7.89      3.19 o 
   1  10  12       25.16       37.33      4.93 o 
   2  10  12        3.28        4.22      3.61 o 
  -1  -1  13        3.24        7.32      4.19 o 
   0  -1  13        0.01       -0.01      2.62 o 
   1  -1  13        9.54       18.06      4.07 o 
   2  -1  13        1.16       -3.86      3.86 o 
   3  -1  13       38.14       43.86      5.54 o 
   4  -1  13       47.85       50.55      5.36 o 
  -2   0  13        9.45        6.66      4.34 o 
  -1   0  13       23.92       20.53      4.65 o 
   0   0  13        8.71       12.71      7.41 o 
   1   0  13        0.44        0.00      4.01 o 
   2   0  13       32.05       33.34      5.08 o 
   3   0  13       19.50       27.21      4.78 o 
   4   0  13       17.19       12.86      4.60 o 
   5   0  13        5.99        0.81      4.22 o 
   6   0  13        4.59       -3.13      4.70 o 
  -3   1  13        7.54       13.14      4.32 o 
  -2   1  13        0.56        3.73      3.20 o 
  -1   1  13        3.15        0.00      3.66 o 
   0   1  13       34.36       29.59      3.29 o 
   1   1  13       84.46       86.59      6.48 o 
   2   1  13       72.87       59.49      6.10 o 
   3   1  13        4.43        6.89      3.66 o 
   4   1  13       50.15       50.40      5.54 o 
   5   1  13       73.38       75.73      6.30 o 
   6   1  13       38.68       37.15      4.85 o 
  -3   2  13        8.76       11.15      4.45 o 
  -2   2  13        7.21        2.85      3.99 o 
  -1   2  13       13.92       23.05      4.14 o 
   0   2  13       10.83       14.72      2.78 o 
   1   2  13      316.49      331.86     10.78 o 
   2   2  13       17.88       18.90      4.45 o 
   3   2  13      231.40      232.70      9.44 o 
   4   2  13        2.93        5.39      3.86 o 
   5   2  13        0.63        2.79      3.89 o 
   6   2  13        8.38        9.60      4.19 o 
   7   2  13        2.44        5.92      3.56 o 
  -3   3  13        6.73        5.61      3.79 o 
  -2   3  13        1.01       -3.86      3.86 o 
  -1   3  13        1.52       -2.18      3.51 o 
   0   3  13        0.93        6.02      2.14 o 
   1   3  13       38.86       39.57      4.93 o 
   2   3  13        5.76        3.94      3.63 o 
   3   3  13       57.30       52.90      5.36 o 
   4   3  13       62.23       62.48      5.59 o 
   5   3  13       20.28       21.04      4.55 o 
   6   3  13       94.82       77.88      6.69 o 
   7   3  13       30.15       24.24      5.49 o 
  -4   4  13        7.08        0.84      4.78 o 
  -3   4  13        8.93        3.46      4.70 o 
  -2   4  13       31.01       38.14      5.16 o 
  -1   4  13        0.41       -3.53      3.53 o 
   0   4  13       12.96       17.63      2.67 o 
   1   4  13       46.78       48.27      4.88 o 
   2   4  13       17.26       19.92      4.29 o 
   3   4  13       63.69       70.62      5.92 o 
   4   4  13        0.94        1.93      3.56 o 
   5   4  13       55.77       57.06      5.34 o 
   6   4  13        7.79       12.09      4.17 o 
   7   4  13        4.20        3.35      4.09 o 
  -3   5  13        3.20        5.61      3.86 o 
  -2   5  13       58.27       61.16      5.69 o 
  -1   5  13        0.27        0.97      3.53 o 
   0   5  13        0.56       -2.16      2.49 o 
   1   5  13       37.06       31.44      4.19 o 
   2   5  13        0.46        2.34      3.12 o 
   3   5  13        4.89        3.33      3.46 o 
   4   5  13       95.91       85.84      6.64 o 
   5   5  13       34.78       38.25      4.90 o 
   6   5  13        0.80        0.53      3.81 o 
   7   5  13       11.22       11.84      4.37 o 
  -3   6  13        5.57        3.00      4.17 o 
  -2   6  13       49.95       55.71      5.77 o 
  -1   6  13        6.77        6.25      3.53 o 
   0   6  13      105.21      118.61      4.99 o 
   1   6  13       39.38       45.49      5.36 o 
   2   6  13       47.60       54.36      5.87 o 
   3   6  13      141.15      150.25      7.53 o 
   4   6  13       84.46       91.83      6.56 o 
   5   6  13       32.63       26.23      5.08 o 
   6   6  13        2.31        3.53      3.84 o 
  -3   7  13        0.99        0.28      4.04 o 
  -2   7  13       69.44       87.77      6.81 o 
  -1   7  13        4.61       -0.79      3.84 o 
   0   7  13       23.77       23.67      3.09 o 
   1   7  13        3.35       -3.00      4.12 o 
   2   7  13        0.30        4.24      3.81 o 
   3   7  13        4.01       -3.05      3.86 o 
   4   7  13        1.53        6.22      3.25 o 
   5   7  13        2.98        2.69      4.22 o 
   6   7  13        7.29        2.54      3.94 o 
  -2   8  13        4.27        2.82      4.45 o 
  -1   8  13        0.24        4.34      3.43 o 
   0   8  13       13.11       16.66      2.82 o 
   1   8  13       11.68        9.99      3.76 o 
   2   8  13       97.89       98.32      7.63 o 
   3   8  13        0.23       -1.07      3.99 o 
   4   8  13        1.33        8.71      3.56 o 
   5   8  13       11.22       13.85      4.27 o 
   0   9  13       17.80       19.31      3.31 o 
   1   9  13       15.29       14.48      4.45 o 
   2   9  13       18.85       20.91      4.45 o 
   3   9  13        0.83        3.66      3.73 o 
   2   0  14       18.17       21.50      4.93 o 
   0   1  14        8.39        4.43      3.44 o 
   1   1  14        6.09        4.90      4.12 o 
   2   1  14       14.90       10.85      4.40 o 
   3   1  14        0.17        1.91      3.81 o 
   4   1  14        0.12        2.79      3.79 o 
  -1   2  14        0.51        1.93      4.01 o 
   0   2  14        0.61       -2.81      2.81 o 
   1   2  14        5.61        4.50      4.32 o 
   2   2  14       39.60       40.54      5.18 o 
   3   2  14        6.79        7.95      4.01 o 
   4   2  14      105.44      114.04      7.58 o 
   5   2  14       19.67       19.29      4.29 o 
  -2   3  14       13.39       16.59      4.80 o 
  -1   3  14       17.15       22.72      4.19 o 
   0   3  14        0.29        1.19      2.61 o 
   1   3  14        7.80       12.96      4.32 o 
   2   3  14       14.97       10.60      4.14 o 
   3   3  14        0.41        2.34      3.68 o 
   4   3  14        0.25       -2.13      4.19 o 
   5   3  14       58.45       48.09      5.85 o 
  -2   4  14        5.95        7.52      4.12 o 
  -1   4  14       35.50       41.35      5.08 o 
   0   4  14        0.02       -2.78      2.78 o 
   1   4  14       40.43       37.08      5.31 o 
   2   4  14        5.68        4.37      3.76 o 
   3   4  14       68.05       72.29      6.20 o 
   4   4  14        1.10       -1.07      3.96 o 
   5   4  14        7.43       11.76      3.81 o 
  -2   5  14        0.19       -3.35      4.06 o 
  -1   5  14        4.39        3.51      4.34 o 
   0   5  14        0.31        3.44      2.51 o 
   1   5  14       66.98       73.84      6.30 o 
   2   5  14        0.02       -2.59      3.53 o 
   3   5  14        0.79        4.95      3.28 o 
   4   5  14        2.22        1.60      3.81 o 
   5   5  14        0.38        1.09      3.91 o 
  -1   6  14       17.30       24.42      4.50 o 
   0   6  14        0.01        4.57      2.69 o 
   1   6  14       47.74       58.61      5.74 o 
   2   6  14        1.53        3.43      3.48 o 
   3   6  14        4.81        3.73      3.76 o 
   4   6  14        8.03       11.43      3.94 o 
   5   6  14       15.61       24.44      4.90 o 
  -1   7  14        1.00        4.24      3.89 o 
   0   7  14        0.79        3.57      2.68 o 
   1   7  14        9.95       10.87      4.34 o 
   2   7  14        0.37        1.91      3.79 o 
   3   7  14       32.82       36.80      4.68 o 
   4   7  14        5.37        3.94      3.46 o 
   2   8  14       21.51       22.97      5.13 o 
   2   4  15        1.64       -0.28      4.09 o 
                                                 
